# Supplementary material for: A CRISPR Interference System for Efficient and Rapid Gene Knockdown in Caulobacter crescentus
Source: mBio. 2020 Jan 14;11(1):e02415-19. doi: 10.1128/mBio.02415-19 (PMC6960281; doi:10.1128/mBio.02415-19)
Supplement: TABLE S1 [file mBio.02415-19-st001.xlsx]

## Sheet: Sheet1
Table S1 - Top 40 most affected genes following CRISPRi downregulation of ctrA*
CCNA	CC	function	geneName	ChIPseq (Fiebig et al 2014)	ChIP seq (Fumeaux et al 2014)	RNAseq data			microarray data
						WT_xyl vs. WT/glu	dcas9(Sth3)_xyl/dcas9(Sth3)_glu	sgRNActrA(Sth3)_xyl/sgRNActrA(Sth3)_glu	sgRNActrA(Sth3)_xyl_2h/wt	sgRNActrA(Sth3)_xyl_4h/wt	ctrAV148F_2h/wt_0h (Jacobs et al 2003)	ctrAV148F_4h/wt_0h (Jacobs et al 2003)
CCNA_03043	CC_2948	type IV pilin protein pilA	pilA	YES	YES	1.62187	0.418008	-2.73291	-2.84939	-4.47662	-1.63058	0.968795
CCNA_00438	CC_0429	hypothetical protein		ahead of CCNA_00439 operon	YES	-0.513955	0.806591	-2.67167	-2.71582	-4.27031	-3.95337	-4.66239
CCNA_01186	CC_1128	hypothetical protein		YES	YES	0.202826	0.677728	-2.0761			-3.57874	-4.3195
CCNA_03130	CC_3035	cell cycle response regulator ctrA	ctrA	YES	YES	0.956923	0.221151	-1.87792	-2.32522	-3.41825	1.39676	1.13167
CCNA_00948	CC_0903	CtrA inhibitory protein SciP	sciP	YES	YES	0.0550443	0.561548	-1.53949	-3.78072	-5.09772	-1.83003	-1.72739
CCNA_00834	CC_0792	flagellin FljM	fljM	YES	YES	0.913807	0.587054	-1.52424	-2.58821	-3.00599	-4.94685	-5.60824
CCNA_03248	CC_3146	TonB-dependent receptor		CCNA_03247 operon	CCNA_03247 operon	0.112226	0.504314	-1.50497			-3.71847	-3.71296
CCNA_00440	CC_0431	STAS domain protein		CCNA_00439 operon	CCNA_00439 operon	0.129868	0.227866	-1.46882	-2.15389	-3.04222	-1.84901	-2.94018
CCNA_01021	CC_0970	TonB-dependent receptor				-3.27822	-1.85436	-1.45607			-0.0128389	-0.423256	*xylose-dependent
CCNA_00441	CC_0432	chemotaxis receiver domain protein cheYI	cheYI	CCNA_00439 operon	CCNA_00439 operon	0.390684	0.44726	-1.25825	-2.17755	-2.94438	-1.57016	-2.927
CCNA_00382	CC_0378	adenine-specific methyltransferase ccrM	ccrM	YES	YES	-0.135142	0.352079	-1.22496	-1.85865	-2.76009	-2.53034	-2.25231
CCNA_02547	CC_2463	response regulator receiver protein DivK	divK	YES	YES	0.440699	0.0374572	-1.21679	-1.84081	-2.82539	-1.39389	-2.88538
CCNA_00803	CC_0764	chemotaxis protein cheW		NO	YES	0.10381	0.366057	-1.17293			0.91854	-0.938376
CCNA_03896		hypothetical protein		ahead of CCNA_02078	ahead of CCNA_02078	0.515405	0.562902	-1.15488
CCNA_02534		hypothetical protein		YES	YES	0.240455	0.381746	-1.09836
CCNA_00439	CC_0430	methyl-accepting chemotaxis protein		YES	YES	0.479825	0.456664	-1.02632	-1.32139	-2.42758	-0.772716	-2.16345
CCNA_01525	CC_1458	flagellar biosynthesis repressor flbT	flbT	YES	YES	0.812593	0.190728	-1.0235	-1.45181	-1.79558	0.210816	-1.50082
CCNA_00444	CC_0435	chemotaxis protein methyltransferase		CCNA_00439 operon	CCNA_00439 operon	0.311038	0.333591	-0.970201	-2.57914	-3.16452	-1.72719	-2.23417
CCNA_03969		hypothetical protein		CCNA_02534 operon	CCNA_02534 operon	0.509647	0.105731	-0.922106
CCNA_00483	CC_0451	Zn-dependent hydrolase, glyoxalase II family		YES	YES	0.44048	0.193086	-0.92105			-0.216001	-0.534377
CCNA_01644	CC_1573	chemotaxis motB protein		YES	YES	0.864294	0.165035	-0.894244			0.275546	-1.1114
CCNA_01926	CC_1850	GGDEF diguanylate cyclase DgcB	dgcB	YES	YES	0.451241	0.244732	-0.857081	-1.44235	-2.19611	-1.02828	-2.68797
CCNA_00446	CC_0437	chemotaxis receiver domain protein cheYII		CCNA_00439 operon	CCNA_00439 operon	0.702933	0.294092	-0.819149	-2.67428	-3.20971	-2.2503	-2.28437
CCNA_00443	CC_0434	chemotaxis protein cheW		CCNA_00439 operon	CCNA_00439 operon	0.3364	0.341197	-0.803748	-2.11578	-2.80046	-1.65515	-1.81151
CCNA_00445	CC_0436	receiver domain-glutamate methylesterase cheBI		CCNA_00439 operon	CCNA_00439 operon	0.201187	0.487325	-0.791883	-1.92252	-2.4878	-2.2162	-2.16327
CCNA_03917		hypothetical protein		ahead of CCNA_00244	ahead of CCNA_00244	0.0580409	0.410257	-0.79012
CCNA_00787	CC_0750	chemotaxis motA protein	motA	YES	YES	0.552482	0.184265	-0.775472			-0.755887	-1.21641
CCNA_03719	CC_3605	undecaprenyl diphosphatase		NO	YES	-0.0727753	0.147283	-0.769401			0.291116	-0.24758
CCNA_02922	CC_2831	hypothetical protein		YES	YES	0.857041	0.298644	-0.768923			-0.116027	-1.8446
CCNA_03247	CC_3145	methyl-accepting chemotaxis protein		YES	YES	0.268311	0.151575	-0.762741			-1.07368	-2.32469
CCNA_03044	CC_2949	CpaC-related secretion pathway protein		YES	YES	0.329503	0.295292	-0.757586	-0.10355	-1.46022	-0.304642	-1.70681
CCNA_02342	CC_2259	hypothetical protein with pentapeptide repeats		YES	YES	-0.0438602	0.0202583	-0.750015			-0.597253	-0.663107
CCNA_02334	CC_2251	transcriptional regulator of stalk biogenesis staR	staR	NO	NO	0.00975979	0.231345	-0.744259			-3.45016	-1.33252
CCNA_00350	CC_0345	hypothetical protein		YES	YES	-0.1668	0.37433	-0.740656			0.322427	-0.0776293
CCNA_01526	CC_1459	flagellar biosynthesis regulatory protein flaF	flaF	CCNA_01525 operon	YES	0.80926	0.377734	-0.736492	-1.87251	-2.50995	-0.669135	-1.79409
CCNA_00442	CC_0433	chemotaxis histidine kinase protein cheAI	cheAI	CCNA_00439 operon	CCNA_00439 operon	0.432169	0.376609	-0.706463	-1.80671	-2.64886	-1.45594	-1.67568
CCNA_01797	CC_1725	FtsB-related septum formation initiator	ftsB	YES	YES	0.387473	0.0130786	-0.699637			-0.389365	-1.66526
CCNA_02363	CC_2280	hypothetical protein		NO	NO	-0.398281	0.376709	-0.69679			-0.442222	-0.971012
CCNA_00949	CC_0904	hypothetical protein		downstream from sciP	YES	0.406713	0.2351	-0.682627			0.495729	-0.622262
CCNA_02711	CC_2628	holdfast attachment protein hfaA	hfaA	NO	YES	0.0695343	0.0887266	-0.677101	-1.91705	-2.60539	-0.618164	-1.5534
*The 40 genes with the highest fold change in expression when inducing the CRISPRi system targeting ctrA (ctrA-sgRNA). For each gene, the fold change in expression is indicated on a log2 scale. For the wild type, dcas9 only and dcas9 ctrA-sgRNA strains, the fold change in expression was calculated by comparing the xylose condition to the glucose condition. For the ctrA(V148F)ts strain, the fold c…
