# Supplementary material for: A CRISPR Interference System for Efficient and Rapid Gene Knockdown in Caulobacter crescentus
Source: mBio. 2020 Jan 14;11(1):e02415-19. doi: 10.1128/mBio.02415-19 (PMC6960281; doi:10.1128/mBio.02415-19)
Supplement: TABLE S4 [file mBio.02415-19-st004.xlsx]

## Sheet: legend
Table S4. List of all Caulobacter non-template strand (NTS) sgRNAs
	CCNA	Annotated genes
	strand	Gene orientation. Either plus (+) or minus (-) strand
	TSS location	Transcription start site (TSS) location (Zhou and Schrader et al, PLoS Genet., 2015).
	PAM location	Position of the first nucleotide of the PAM site
	Guide Sequence	Nucleotide sequence of the sgRNA base-pairing region. The Cas9 handle is added to the 3' end of the sequence.
	PAM site	Nucleotide sequence of the PAM site
	dCas9	Indicates which dCas9 should be used for targeting. Streptococcus pasteurianus (Pas) or Streptococcus thermophilus (Therm3).
	# of seeds	Number of times the 12 nt sgRNA seed region is found next to the appropriate PAM site in the genome (>1 may cause off-target effects).
	pre-ATG	Indicates if the PAM site occurs before the annotated translational start site. Targeting sgRNAs after the translational start site have not been extensively tested.

## Sheet: CB15N_sgRNAs
Table S4. List of all Caulobacter non-template strand sgRNAs
CCNA	strand	TSS location	PAM location	Guide Sequence	PAM site	dCas9	# of seeds	pre-ATG
CCNA_00001	+	122	141	5'-GCCCCAACAGCGTCGTGACA-3'	CGCC	Therm3	1	Yes
CCNA_00001	+	122	173	5'-CCCTGCCTCTGGGGACGCCC-3'	CGCC	Therm3	1	Yes
CCNA_00001	+	122	184	5'-TTAACCACTTGCCCTGCCTC-3'	CCCC	Therm3	1	Yes
CCNA_R0094	-	182	82	5'-ACAATCGGGATTCAGACTTC-3'	GGGG	Therm3	1	Yes
CCNA_R0094	-	182	90	5'-GATTCAGACTTCGGGGGATG-3'	GGCG	Therm3	1	Yes
CCNA_R0094	-	182	101	5'-CGGGGGATGCGGCGCAGGCT-3'	GGGG	Therm3	1	Yes
CCNA_R0094	-	182	111	5'-GGCGCAGGCTTGGGGATGAT-3'	GGCG	Therm3	1	Yes
CCNA_R0094	-	182	139	5'-AATGCGACCGTTGATCACAG-3'	GGCG	Therm3	1	Yes
CCNA_R0094	-	182	161	5'-GCGCCGTGTCACGACGCTGT-3'	GGGG	Therm3	1	Yes
CCNA_R0094	-	182	171	5'-ACGACGCTGTTGGGGCCGTT-3'	GGCG	Therm3	1	Yes
CCNA_R0094	-	182	179	5'-GTTGGGGCCGTTCGGCGCCC-3'	GGCG	Therm3	1	Yes
CCNA_00005	+	3190	3249	5'-CGATGCAGCCGATTTCGACC-3'	CGCC	Therm3	1	Yes
CCNA_00005	+	3190	3142	5'-CGGTCGGCTTCAAGCCGAGC-3'	CGCC	Therm3	1	Yes
CCNA_00005	+	3190	3221	5'-ACCGGTCTTTGGGTCAAAGC-3'	CACC	Therm3	1	Yes
CCNA_00006	+	4003	3966	5'-TAGAGAGGGCTGTCGCGTTG-3'	CTCC	Therm3	1	Yes
CCNA_00006	+	4003	3968	5'-TATAGAGAGGGCTGTCGCGT-3'	CCCC	Therm3	1	Yes
CCNA_00006	+	4003	3997	5'-TTACATTCTCCTGCTTGAGC-3'	CGCC	Therm3	1	Yes
CCNA_00006	+	4003	4052	5'-GTGACGCCCGGCGCGCTTTC-3'	CGCC	Therm3	3	Yes
CCNA_00006	+	4003	4064	5'-AGGCGGATCAGGGTGACGCC-3'	CGCC	Therm3	1	Yes
CCNA_00006	+	4003	4074	5'-GGGCCGGTTCAGGCGGATCA-3'	CACC	Therm3	1	Yes
CCNA_00006	+	4003	4084	5'-TGAGCGCCTCGGGCCGGTTC-3'	CGCC	Therm3	1	Yes
CCNA_00007	+	4902	5000	5'-GGTGTTGACTTCGGTGCGGC-3'	CGCC	Therm3	2	Yes
CCNA_00007	+	4902	4976	5'-GATCTTGCGGATCGCCTTCT-3'	CGCC	Therm3	1	Yes
CCNA_00007	+	4902	4910	5'-CGCGCGGGCGGCCGCGAAGC-3'	CACC	Therm3	1	Yes
CCNA_00007	+	4902	4869	5'-GATATACGGGAAGCGCTGGC-3'	CCCC	Therm3	1	Yes
CCNA_00007	+	4902	4925	5'-CTTCAAACGGACAGCCGCGC-3'	CGCC	Therm3	1	Yes
CCNA_00007	+	4908	4869	5'-GATATACGGGAAGCGCTGGC-3'	CCCC	Therm3	1	Yes
CCNA_00007	+	4908	4910	5'-CGCGCGGGCGGCCGCGAAGC-3'	CACC	Therm3	1	Yes
CCNA_00007	+	4908	4925	5'-CTTCAAACGGACAGCCGCGC-3'	CGCC	Therm3	1	Yes
CCNA_00007	+	4908	4976	5'-GATCTTGCGGATCGCCTTCT-3'	CGCC	Therm3	1	Yes
CCNA_00007	+	4908	5000	5'-GGTGTTGACTTCGGTGCGGC-3'	CGCC	Therm3	2	Yes
CCNA_00007	+	4908	5004	5'-GAGCGGTGTTGACTTCGGTG-3'	CGCC	Therm3	1	Yes
CCNA_00007	+	4918	4925	5'-CTTCAAACGGACAGCCGCGC-3'	CGCC	Therm3	1	Yes
CCNA_00007	+	4918	5009	5'-GCGGCGAGCGGTGTTGACTT-3'	CACC	Therm3	1	Yes
CCNA_00007	+	4918	5004	5'-GAGCGGTGTTGACTTCGGTG-3'	CGCC	Therm3	1	Yes
CCNA_00007	+	4918	5000	5'-GGTGTTGACTTCGGTGCGGC-3'	CGCC	Therm3	2	Yes
CCNA_00007	+	4918	4869	5'-GATATACGGGAAGCGCTGGC-3'	CCCC	Therm3	1	Yes
CCNA_00007	+	4918	4910	5'-CGCGCGGGCGGCCGCGAAGC-3'	CACC	Therm3	1	Yes
CCNA_00007	+	4918	4976	5'-GATCTTGCGGATCGCCTTCT-3'	CGCC	Therm3	1	Yes
CCNA_R0095	-	4950	4985	5'-CAATAATCCCGGCGCCAAGA-3'	GGCG	Therm3	1	Yes
CCNA_R0095	-	4950	4974	5'-CGACCAATGGCCAATAATCC-3'	GGCG	Therm3	1	Yes
CCNA_00008	+	5481	5458	5'-GAGACCCTTAAACTAGCCAG-3'	CTCC	Therm3	1	Yes
CCNA_00008	+	5481	5534	5'-AACGCACACAGGTTCTTACT-3'	CGCC	Therm3	1	Yes
CCNA_00008	+	5481	5454	5'-CCCTTAAACTAGCCAGCGGA-3'	CCCC	Therm3	1	Yes
CCNA_00008	+	5481	5455	5'-ACCCTTAAACTAGCCAGCGG-3'	CCCC	Therm3	1	Yes
CCNA_00008	+	5481	5575	5'-CCCTCAGCCGCCGCCCCCCA-3'	CGCC	Therm3	1	Yes
CCNA_00008	-	6320	6325	5'-CCTGTCGACCTTCGTGCGCG-3'	GTGA	Pas	2	Yes
CCNA_00008	-	6320	6246	5'-CTTGCTGAACGCCCTGGCCT-3'	GGAG	Therm3	1	Yes
CCNA_00009	-	7858	7760	5'-GCCTGGCCATACGTCAAAGC-3'	GGGG	Therm3	1	No
CCNA_00009	-	7858	7769	5'-TACGTCAAAGCCGGGGACAA-3'	GGTG	Therm3	1	No
CCNA_00009	-	7858	7781	5'-GGGGACAACGGTGAGAGGCT-3'	GGCG	Therm3	1	No
CCNA_00009	-	7858	7792	5'-TGAGAGGCTTGGCGATCATC-3'	GGAG	Therm3	1	No
CCNA_00009	-	7858	7816	5'-GCCCACGCGCCGCCACAGCC-3'	GGCG	Therm3	1	No
CCNA_00009	-	7858	7869	5'-GCTCATGCATCGTTTGCCCC-3'	GGCG	Therm3	1	No
CCNA_00009	-	7858	7770	5'-TACGTCAAAGCCGGGGACAA-3'	GTGA	Pas	1	No
CCNA_00010	+	7974	7950	5'-CGAAGCCGGATATGGGGGAT-3'	CCCC	Therm3	1	Yes
CCNA_00010	+	7974	7957	5'-CCCGCTTCGAAGCCGGATAT-3'	CCCC	Therm3	1	Yes
CCNA_00010	+	7974	7958	5'-CCCCGCTTCGAAGCCGGATA-3'	CCCC	Therm3	1	Yes
CCNA_00010	+	7974	8016	5'-ACCGTCGACGAAAATCAAAC-3'	CGCC	Therm3	1	Yes
CCNA_00010	+	8019	8016	5'-ACCGTCGACGAAAATCAAAC-3'	CGCC	Therm3	1	Yes
CCNA_00010	-	8848	8893	5'-GACGAGTTCAAGAAGGAGCA-3'	GGCG	Therm3	1	Yes
CCNA_00010	-	8848	8886	5'-CCTGGCCGACGAGTTCAAGA-3'	GGAG	Therm3	1	Yes
CCNA_00010	-	8848	8833	5'-AACGGCGACACCTTCCTGGG-3'	GGCG	Therm3	1	Yes
CCNA_00010	-	8848	8800	5'-AATCGGCGATGGCGTCTTCG-3'	GTGA	Pas	1	Yes
CCNA_00010	-	8848	8815	5'-TTCGAGGTGAAGTCGACCAA-3'	GGCG	Therm3	1	Yes
CCNA_00010	-	8848	8799	5'-AATCGGCGATGGCGTCTTCG-3'	GGTG	Therm3	1	Yes
CCNA_00010	-	8848	8788	5'-TCGATCCTGGAAATCGGCGA-3'	GGCG	Therm3	1	Yes
CCNA_00010	-	8848	8830	5'-ACCAACGGCGACACCTTCCT-3'	GGCG	Therm3	1	Yes
CCNA_00010	-	8848	8782	5'-GACGTGTCGATCCTGGAAAT-3'	GGCG	Therm3	1	Yes
CCNA_00010	-	8848	8749	5'-ATCGCCGTCTATGACCTGGG-3'	GGCG	Therm3	2	Yes
CCNA_00011	-	10224	10155	5'-TGAGCGCCTTGCGCTGGGCT-3'	GGAG	Therm3	1	Yes
CCNA_00011	-	10224	10205	5'-GCCACTTTCGTGGGCCTTTT-3'	GGCG	Therm3	1	Yes
CCNA_00011	-	10224	10246	5'-CGCGACTATTACGAAATTCT-3'	GGCG	Therm3	1	Yes
CCNA_00011	-	10224	10249	5'-CGACTATTACGAAATTCTCG-3'	GTGA	Pas	1	Yes
CCNA_00013	-	14623	14615	5'-GCAGACGCCGCACGCCGAGA-3'	GTGA	Pas	1	Yes
CCNA_00013	-	14623	14548	5'-CGGCTATGGCCGGGGAACCC-3'	GGCG	Therm3	1	Yes
CCNA_00013	-	14623	14538	5'-TGGCCGTCGGCGGCTATGGC-3'	GGGG	Therm3	1	Yes
CCNA_00013	-	14623	14525	5'-CGCCTCTGCCTTCTGGCCGT-3'	GGCG	Therm3	1	Yes
CCNA_00020	-	20611	20611	5'-CGCGAGGGCCTGAACGAACA-3'	GGCG	Therm3	1	No
CCNA_03911	-	20778	20697	5'-CTCCCGCCGAGAGCCCTGAT-3'	GGCG	Therm3	1	No
CCNA_03911	-	20778	20717	5'-TGGGCGCGAGTCCGTTTTCG-3'	GTGA	Pas	1	No
CCNA_03911	-	20778	20793	5'-AACCATTTCCGCAGGATGAT-3'	GGAG	Therm3	1	No
CCNA_00021	-	22192	22234	5'-GGCGACGACGGCAATGCCTG-3'	GGGG	Therm3	1	No
CCNA_00021	-	22192	22213	5'-GCGGGCGGCATAGGTGTTCT-3'	GGCG	Therm3	1	No
CCNA_00021	-	22192	22204	5'-GCGGCCCATGCGGGCGGCAT-3'	GGTG	Therm3	1	No
CCNA_00021	-	22192	22195	5'-CAGGGCCTCGCGGCCCATGC-3'	GGCG	Therm3	1	No
CCNA_00023	+	23739	23823	5'-GGCGCGTCGGTCGCATCCAT-3'	CGCC	Therm3	1	Yes
CCNA_00023	+	23739	23812	5'-CGCATCCATCGGCGCGACCG-3'	CGCC	Therm3	1	Yes
CCNA_00023	+	23739	23782	5'-CGCGAGCGCCGCCGATACGA-3'	CGCC	Therm3	1	Yes
CCNA_00024	-	24238	24249	5'-TATCTGCCAGGGTCCTATAG-3'	GGCG	Therm3	1	Yes
CCNA_00024	-	24238	24150	5'-AAGGTGGTGATCGCCGGGTC-3'	GGCG	Therm3	1	Yes
CCNA_00025	-	26661	26696	5'-CGGTTCAGGGTTTGGGGGAA-3'	GGGG	Therm3	1	No
CCNA_00025	-	26661	26577	5'-GAAGTCGTACCACTCGAACG-3'	GGTG	Therm3	1	No
CCNA_00025	-	26661	26689	5'-CTTAGCGCGGTTCAGGGTTT-3'	GGGG	Therm3	1	No
CCNA_00025	-	26661	26604	5'-GGCCGAAGACGCCGAGACCA-3'	GGTG	Therm3	1	No
CCNA_00025	-	26661	26688	5'-GCTTAGCGCGGTTCAGGGTT-3'	GGGG	Therm3	1	No
CCNA_00025	-	26661	26709	5'-GGGGGAACGGGGTTAGGCGA-3'	GGCG	Therm3	1	No
CCNA_00025	-	26661	26703	5'-GGGTTTGGGGGAACGGGGTT-3'	GGCG	Therm3	1	No
CCNA_00026	-	28176	28154	5'-CCCATCATCCGATGGAACTC-3'	GTGA	Pas	1	No
CCNA_00026	-	28176	28218	5'-GCCGGCCCGCGCCGCGCCCA-3'	GGCG	Therm3	3	No
CCNA_00026	-	28176	28153	5'-CCCATCATCCGATGGAACTC-3'	GGTG	Therm3	1	No
CCNA_00028	+	31693	31763	5'-GTCGATCGTCGCAGCTTCTA-3'	CGCC	Therm3	1	No
CCNA_00028	-	32708	32637	5'-ACGAGGCCGGCTGACGACGC-3'	GGTG	Therm3	1	No
CCNA_00028	-	32708	32610	5'-GGCGACGGCGGCGATACTTA-3'	GGCG	Therm3	1	No
CCNA_00028	-	32708	32638	5'-ACGAGGCCGGCTGACGACGC-3'	GTGA	Pas	1	No
CCNA_00028	-	32708	32674	5'-CGCATAGTGGTCCTATCCCC-3'	GGGG	Therm3	1	No
CCNA_00028	-	32708	32675	5'-GCATAGTGGTCCTATCCCCA-3'	GGGG	Therm3	1	No
CCNA_00028	-	32708	32677	5'-ATAGTGGTCCTATCCCCAGG-3'	GGCG	Therm3	1	No
CCNA_00028	-	32708	32710	5'-CGCCCCCTCCTGAAATTGCG-3'	GGCG	Therm3	1	No
CCNA_00028	-	32708	32730	5'-AGGCGTTCTTATCTGTGTTG-3'	GGCG	Therm3	1	No
CCNA_00029	+	32810	32879	5'-TCCTTTGGCAGATTGGAGTT-3'	CGCC	Therm3	1	Yes
CCNA_00029	+	32810	32886	5'-GCGCGACTCCTTTGGCAGAT-3'	CTCC	Therm3	1	Yes
CCNA_00029	+	32810	32908	5'-CAGGTCTTGGCCTCGGGCAC-3'	CGCC	Therm3	1	Yes
CCNA_00029	+	32810	32785	5'-CGCGGGTAGCTTATCCGGCG-3'	CCCC	Therm3	1	Yes
CCNA_00029	+	32810	32790	5'-GCGAACGCGGGTAGCTTATC-3'	CGCC	Therm3	1	Yes
CCNA_00029	+	32810	32871	5'-CAGATTGGAGTTAGGCGCCC-3'	CGCC	Therm3	1	Yes
CCNA_00032	-	34955	34857	5'-GATCAGGGTCAGCTCGACAT-3'	GGCG	Therm3	1	No
CCNA_03912	-	35689	35716	5'-ACACTGTCGGGACATCCGCG-3'	GGCG	Therm3	1	No
CCNA_03912	-	35689	35689	5'-CTGGCCGCTCCGCGTATCGT-3'	GGCG	Therm3	1	No
CCNA_03912	-	35689	35643	5'-TAGGCCAGCGGCGATCCATC-3'	GGCG	Therm3	1	No
CCNA_03912	-	35689	35631	5'-ACCAGCCGAAACTAGGCCAG-3'	GGCG	Therm3	1	No
CCNA_00034	-	38746	38671	5'-GCGTCCCTGTGCAAGCCGGA-3'	GGCG	Therm3	1	No
CCNA_00034	-	38746	38647	5'-CTGACGCGGAAGCAGGACGA-3'	GGCG	Therm3	1	No
CCNA_00041	+	42677	42634	5'-GGCTTCCAGGACATCAAGGT-3'	CGCC	Therm3	1	No
CCNA_00041	+	42677	42677	5'-CAACGAAGTCCCCGTCGGTC-3'	CTCC	Therm3	1	No
CCNA_00041	-	45763	45794	5'-TCCCATCCCACCGGACGGTC-3'	GGTG	Therm3	1	No
CCNA_00041	-	45763	45669	5'-GCTAAAAAACCGTTCGTTCC-3'	GTGA	Pas	1	No
CCNA_00041	-	45763	45795	5'-TCCCATCCCACCGGACGGTC-3'	GTGA	Pas	1	No
CCNA_00041	-	45763	45677	5'-CCGTTCGTTCCATGTGAGAA-3'	GGGG	Therm3	1	No
CCNA_00041	-	45774	45795	5'-TCCCATCCCACCGGACGGTC-3'	GTGA	Pas	1	No
CCNA_00041	-	45774	45677	5'-CCGTTCGTTCCATGTGAGAA-3'	GGGG	Therm3	1	No
CCNA_00041	-	45774	45794	5'-TCCCATCCCACCGGACGGTC-3'	GGTG	Therm3	1	No
CCNA_00042	-	45985	45939	5'-ACCATTCGGGAGGCAGAAGC-3'	GGCG	Therm3	1	No
CCNA_00042	-	45985	45926	5'-CGTCCGTTCGCCGACCATTC-3'	GGAG	Therm3	1	No
CCNA_00042	-	46002	45926	5'-CGTCCGTTCGCCGACCATTC-3'	GGAG	Therm3	1	No
CCNA_00042	-	46002	45939	5'-ACCATTCGGGAGGCAGAAGC-3'	GGCG	Therm3	1	No
CCNA_00043	-	48284	48208	5'-CTTCTCGATGCCCTTTTCAC-3'	GGCG	Therm3	1	No
CCNA_00043	-	48284	48220	5'-CTTTTCACGGGCGACCGCGT-3'	GGCG	Therm3	1	No
CCNA_00043	-	48284	48231	5'-CGACCGCGTCGGCGATCTGC-3'	GGAG	Therm3	2	No
CCNA_00043	-	48284	48314	5'-GGTCTTCGTTGTCGGATTCG-3'	GGCG	Therm3	1	No
CCNA_00043	-	48284	48318	5'-TTCGTTGTCGGATTCGAGGC-3'	GGCG	Therm3	1	No
CCNA_00043	-	48284	48250	5'-CAGGAGTTCAAGCCGGTTGG-3'	GGCG	Therm3	1	No
CCNA_00043	-	48284	48247	5'-CTGCAGGAGTTCAAGCCGGT-3'	GGCG	Therm3	2	No
CCNA_00043	-	48298	48318	5'-TTCGTTGTCGGATTCGAGGC-3'	GGCG	Therm3	1	No
CCNA_00043	-	48298	48314	5'-GGTCTTCGTTGTCGGATTCG-3'	GGCG	Therm3	1	No
CCNA_00043	-	48298	48250	5'-CAGGAGTTCAAGCCGGTTGG-3'	GGCG	Therm3	1	No
CCNA_00043	-	48298	48247	5'-CTGCAGGAGTTCAAGCCGGT-3'	GGCG	Therm3	2	No
CCNA_00043	-	48298	48231	5'-CGACCGCGTCGGCGATCTGC-3'	GGAG	Therm3	2	No
CCNA_00043	-	48298	48220	5'-CTTTTCACGGGCGACCGCGT-3'	GGCG	Therm3	1	No
CCNA_00043	-	48298	48208	5'-CTTCTCGATGCCCTTTTCAC-3'	GGCG	Therm3	1	No
CCNA_00044	-	48959	48980	5'-GGAACGCTTTGTAGGCGAAT-3'	GGCG	Therm3	1	No
CCNA_00044	-	48959	48871	5'-TCTCAACTCAAGTTCTGGGC-3'	GGCG	Therm3	1	No
CCNA_00044	-	48959	48874	5'-CAACTCAAGTTCTGGGCCGG-3'	GGCG	Therm3	1	No
CCNA_00044	-	48959	48972	5'-GACGATGTGGAACGCTTTGT-3'	GGCG	Therm3	1	No
CCNA_00044	-	48959	49000	5'-TGGCGGTCGTTGTCGACTCA-3'	GGCG	Therm3	1	No
CCNA_00044	-	48959	49003	5'-CGGTCGTTGTCGACTCATGG-3'	GGGG	Therm3	1	No
CCNA_00045	+	49062	49071	5'-TTTATCAGATGCGGCCCTTG-3'	CTCC	Therm3	1	Yes
CCNA_00045	+	49062	49029	5'-CTTATAGGCCCAAAATGCTG-3'	CGCC	Therm3	1	Yes
CCNA_00045	+	49062	49073	5'-TCTTTATCAGATGCGGCCCT-3'	CCCC	Therm3	1	Yes
CCNA_00045	+	49062	49121	5'-GTACGGCGGGTTTACGCCGA-3'	CGCC	Therm3	1	Yes
CCNA_00045	+	49062	49138	5'-ATGATGGCGTTCAGGTCGTA-3'	CGCC	Therm3	1	Yes
CCNA_00045	+	49062	49154	5'-GCCCTGCGGGATCTCGATGA-3'	CGCC	Therm3	1	Yes
CCNA_00046	-	50069	50053	5'-GGTCGCCCCCCTGAAATCGC-3'	GTGA	Pas	1	No
CCNA_00046	-	50069	50004	5'-ACCGCTGACTACGAGTATGC-3'	GGCG	Therm3	1	No
CCNA_00046	-	50069	50074	5'-GTGAAGTCGAGCGCTCGGCG-3'	GGAG	Therm3	2	No
CCNA_00046	-	50069	50119	5'-CGGAGAAGGGATCTTAGGTC-3'	GGGG	Therm3	1	No
CCNA_00046	-	50069	50118	5'-CCGGAGAAGGGATCTTAGGT-3'	GGGG	Therm3	1	No
CCNA_00046	-	50069	50099	5'-CCTAGGGCCACCTGGTCTCC-3'	GGAG	Therm3	1	No
CCNA_00046	-	50069	50069	5'-CGCGCGTGAAGTCGAGCGCT-3'	GGCG	Therm3	1	No
CCNA_00048	-	52186	52173	5'-ACGGGCGCGCGGCGCCCAGT-3'	GGCG	Therm3	1	No
CCNA_00048	-	52186	52162	5'-TGAAGACACGCACGGGCGCG-3'	GGCG	Therm3	1	No
CCNA_00048	-	52186	52222	5'-AAGATATGTTTATGCGAGCA-3'	GTGA	Pas	1	No
CCNA_00048	-	52186	52099	5'-ACCTTCGGAAACGCTCTCGC-3'	GTGA	Pas	1	No
CCNA_00048	-	52186	52155	5'-CCGGTCATGAAGACACGCAC-3'	GGCG	Therm3	1	No
CCNA_00048	-	52186	52098	5'-ACCTTCGGAAACGCTCTCGC-3'	GGTG	Therm3	1	No
CCNA_00048	-	52186	52221	5'-AAGATATGTTTATGCGAGCA-3'	GGTG	Therm3	1	No
CCNA_00051	-	55334	55257	5'-TCCCTCTTCATCGCTGGCGT-3'	GGGG	Therm3	1	No
CCNA_00051	-	55334	55346	5'-CGCGCTCGTGGTCATATCCT-3'	GGAG	Therm3	1	No
CCNA_00051	-	55334	55251	5'-TCAGCGTCCCTCTTCATCGC-3'	GGCG	Therm3	1	No
CCNA_00054	-	58011	58055	5'-GGCCCGGTGTGCAAGGGTGG-3'	GGGG	Therm3	1	No
CCNA_00054	-	58011	58052	5'-AGAGGCCCGGTGTGCAAGGG-3'	GGCG	Therm3	1	No
CCNA_00054	-	58011	58049	5'-GCGAGAGGCCCGGTGTGCAA-3'	GGTG	Therm3	1	No
CCNA_00054	-	58011	58039	5'-GGTTATGGGGGCGAGAGGCC-3'	GGTG	Therm3	1	No
CCNA_00054	-	58011	58027	5'-CTCATGCGGCGAGGTTATGG-3'	GGCG	Therm3	1	No
CCNA_00054	-	58011	58025	5'-CGCTCATGCGGCGAGGTTAT-3'	GGGG	Therm3	1	No
CCNA_00054	-	58011	58024	5'-TCGCTCATGCGGCGAGGTTA-3'	GGGG	Therm3	1	No
CCNA_00054	-	58011	58013	5'-TTTGCGGGGTCTCGCTCATG-3'	GGCG	Therm3	1	No
CCNA_00054	-	58011	57997	5'-TTGATGAAGAGGCGCTTTTG-3'	GGGG	Therm3	1	No
CCNA_00054	-	58011	57986	5'-AGCCATAGGTCTTGATGAAG-3'	GGCG	Therm3	1	No
CCNA_00060	-	61763	61789	5'-CTGAAATGGACCTCGCGACG-3'	GTGA	Pas	1	No
CCNA_00060	-	61763	61737	5'-AACTTCAGGACCTCAGGATT-3'	GGGG	Therm3	1	No
CCNA_00060	-	61763	61799	5'-CTCGCGACGTCGTGACGCAA-3'	GGCG	Therm3	1	No
CCNA_00060	-	61763	61739	5'-CTTCAGGACCTCAGGATTGG-3'	GGTG	Therm3	1	No
CCNA_00060	-	61763	61736	5'-GAACTTCAGGACCTCAGGAT-3'	GGGG	Therm3	1	No
CCNA_00060	-	61763	61665	5'-GGCGAGGCGTCGCCCTCCTC-3'	GGCG	Therm3	1	No
CCNA_00062	+	63970	63998	5'-GGACCGCATGACCCAGTTCA-3'	CTCC	Therm3	1	No
CCNA_00062	+	63970	63965	5'-CAAGCACAAGGAGCGCAGCT-3'	CACC	Therm3	1	No
CCNA_00062	+	63970	63944	5'-GGTGGGCCTCTACACCTATC-3'	CACC	Therm3	1	No
CCNA_00062	+	63970	63935	5'-CTACACCTATCCGGTGCTGC-3'	CGCC	Therm3	1	No
CCNA_00062	+	63970	63977	5'-GGAGAAGAGCGGCAAGCACA-3'	CTCC	Therm3	1	No
CCNA_00062	-	63989	64033	5'-TCATGCGGTCCAGCCAGCCG-3'	GGCG	Therm3	1	No
CCNA_00062	-	63989	63953	5'-GGCCGCCTGCAGCACCGGAT-3'	GGTG	Therm3	1	No
CCNA_00062	-	63989	63908	5'-GTCTTCGCCGACCGGCACGT-3'	GGTG	Therm3	2	No
CCNA_03913	-	64487	64444	5'-AGATACGGCGATCAGGGTCA-3'	GTGA	Pas	2	No
CCNA_03913	-	64487	64428	5'-GCGAACCGCATCCGGAGATA-3'	GGCG	Therm3	1	No
CCNA_03913	-	64487	64392	5'-TTGGATCTTGAAACTTGGAA-3'	GGCG	Therm3	1	No
CCNA_03913	-	64487	64401	5'-GAAACTTGGAACGGCGAGCG-3'	GGCG	Therm3	1	No
CCNA_03913	-	64487	64404	5'-ACTTGGAACGGCGAGCGCGG-3'	GGCG	Therm3	3	No
CCNA_03913	-	64487	64420	5'-GCGGCGGCGCGAACCGCATC-3'	GGAG	Therm3	1	No
CCNA_03913	-	64487	64461	5'-CAGTGTGAGCCGCGCCATCG-3'	GGCG	Therm3	2	No
CCNA_03913	-	64487	64537	5'-GGGCAAGCCGGCTCAGCGGC-3'	GGTG	Therm3	1	No
CCNA_00065	-	69084	69089	5'-GGCTCCTCCATCGGTTGCGG-3'	GGAG	Therm3	1	No
CCNA_00065	-	69084	69087	5'-CCGGCTCCTCCATCGGTTGC-3'	GGGG	Therm3	1	No
CCNA_00065	-	69084	69086	5'-CCCGGCTCCTCCATCGGTTG-3'	GGGG	Therm3	1	No
CCNA_00065	-	69084	69053	5'-CTCGGCGTCGAAGTGCATGT-3'	GGCG	Therm3	1	No
CCNA_00065	-	69084	69023	5'-CTTCGAGAGGCCGCCGCGAT-3'	GGTG	Therm3	2	No
CCNA_00065	-	69084	69024	5'-CTTCGAGAGGCCGCCGCGAT-3'	GTGA	Pas	1	No
CCNA_00065	-	69084	69126	5'-GGTCTTAAGGAAGGGTCAGG-3'	GTGA	Pas	1	No
CCNA_00065	-	69084	69035	5'-GCCGCGATGGGTGACCGTCT-3'	GGCG	Therm3	1	No
CCNA_00069	-	71934	71893	5'-ATGAGAAGGTCGGATTGCTT-3'	GGGG	Therm3	1	No
CCNA_00070	+	71945	71925	5'-AAATTCGTCTTCGCTGCTAC-3'	CTCC	Therm3	1	Yes
CCNA_00070	+	71945	71920	5'-CGTCTTCGCTGCTACAGGAG-3'	CGCC	Therm3	1	Yes
CCNA_00070	+	71945	71954	5'-CACGGTCTGAACGTTACCTG-3'	CTCC	Therm3	1	Yes
CCNA_00070	+	71945	71989	5'-CCGCGCGCGCCGATGCGGAT-3'	CTCC	Therm3	1	Yes
CCNA_00070	+	71945	72014	5'-CGATTGCGCCAGGGACAGCT-3'	CTCC	Therm3	1	Yes
CCNA_00069	-	71952	71893	5'-ATGAGAAGGTCGGATTGCTT-3'	GGGG	Therm3	1	No
CCNA_R0001	+	76114	76151	5'-CCGCTCTACCGGCTGAGCTA-3'	CGCC	Therm3	1	Yes
CCNA_R0001	+	76114	76095	5'-CGAAGGGAGCGCCTATTTAG-3'	CGCC	Therm3	1	Yes
CCNA_R0001	+	76114	76111	5'-AGCGGGCGCTCCAGAGCGAA-3'	CTCC	Therm3	1	Yes
CCNA_R0001	+	76114	76128	5'-CGGCCCACGGGCTCCGAAGC-3'	CGCC	Therm3	1	Yes
CCNA_R0001	+	76114	76209	5'-TGTAAAAAGTGGTGCCGCCT-3'	CACC	Therm3	1	Yes
CCNA_00074	+	78613	78641	5'-AAGATCGAGGTCGACTCCGA-3'	CGCC	Therm3	1	No
CCNA_00074	+	78613	78566	5'-GCGTCGGTCATCAAGGAAAT-3'	CGCC	Therm3	1	No
CCNA_00077	-	81227	81245	5'-GACGATGGCGTTATGCAGGC-3'	GGCG	Therm3	1	No
CCNA_00077	-	81227	81134	5'-GCCGGCGCCCGGCTCGGTCA-3'	GGCG	Therm3	2	No
CCNA_00077	-	81227	81140	5'-GCCCGGCTCGGTCATGGCGA-3'	GGCG	Therm3	3	No
CCNA_00077	-	81227	81169	5'-CCAGCTCACCGGTCACCATG-3'	GGGG	Therm3	1	No
CCNA_00077	-	81227	81197	5'-CCAGCGCTGCTTTTGCTCCT-3'	GGTG	Therm3	1	No
CCNA_00077	-	81227	81230	5'-GACGATGTACGGCATGACGA-3'	GGCG	Therm3	1	No
CCNA_00079	-	83951	83858	5'-TTCATTGCACAGCTGGCGGA-3'	GTGA	Pas	1	No
CCNA_00079	-	83951	83874	5'-GGATCGTGAAGGTCCGCTCG-3'	GGCG	Therm3	1	No
CCNA_00079	-	83951	83975	5'-TGATCACCCTAAACCCGATC-3'	GTGA	Pas	1	No
CCNA_00079	-	83951	83872	5'-GCGGATCGTGAAGGTCCGCT-3'	GGGG	Therm3	2	No
CCNA_00081	-	84995	84958	5'-TTCGCGGTCGGACGGGCGCA-3'	GTGA	Pas	1	No
CCNA_00081	-	84995	84924	5'-TTGCACGATGCCGCCGAGCA-3'	GGAG	Therm3	1	No
CCNA_00081	-	84995	84950	5'-CGAATTCTTCGCGGTCGGAC-3'	GGCG	Therm3	1	No
CCNA_00081	-	84995	84957	5'-TTCGCGGTCGGACGGGCGCA-3'	GGTG	Therm3	1	No
CCNA_00081	-	85007	84950	5'-CGAATTCTTCGCGGTCGGAC-3'	GGCG	Therm3	1	No
CCNA_00081	-	85007	85057	5'-ATACCCTTAATCCCGGCTTC-3'	GGCG	Therm3	1	No
CCNA_00081	-	85007	84924	5'-TTGCACGATGCCGCCGAGCA-3'	GGAG	Therm3	1	No
CCNA_00081	-	85007	84958	5'-TTCGCGGTCGGACGGGCGCA-3'	GTGA	Pas	1	No
CCNA_00081	-	85007	84957	5'-TTCGCGGTCGGACGGGCGCA-3'	GGTG	Therm3	1	No
CCNA_00082	+	85857	85865	5'-ATGGAGGACTGGCTGCGGTA-3'	CGCC	Therm3	1	No
CCNA_00082	+	85857	85884	5'-CAAGGGCAATGGCCTCTCCA-3'	CTCC	Therm3	1	No
CCNA_00084	+	88951	88919	5'-GAAAATACGAGGGCGGGCGG-3'	CTCC	Therm3	1	Yes
CCNA_00084	+	88951	88921	5'-CGGAAAATACGAGGGCGGGC-3'	CCCC	Therm3	2	Yes
CCNA_00084	+	88951	88922	5'-GCGGAAAATACGAGGGCGGG-3'	CCCC	Therm3	1	Yes
CCNA_00084	+	88951	88925	5'-GCGGCGGAAAATACGAGGGC-3'	CGCC	Therm3	1	Yes
CCNA_00084	+	88951	88929	5'-GAACGCGGCGGAAAATACGA-3'	CGCC	Therm3	1	Yes
CCNA_00084	+	88951	88944	5'-TAGCGCCAGTCACGCGAACG-3'	CGCC	Therm3	1	Yes
CCNA_00084	+	88951	89019	5'-CCTCTGGTGTGTTTCAGAAA-3'	CTCC	Therm3	1	Yes
CCNA_00084	+	88951	89035	5'-GCGGGCACGGCGGACTCCTC-3'	CACC	Therm3	1	Yes
CCNA_00084	+	88951	89048	5'-ATAGTCGGGGGCGGCGGGCA-3'	CGCC	Therm3	2	Yes
CCNA_00084	+	88951	89011	5'-GTGTTTCAGAAAGGGAGCCC-3'	CGCC	Therm3	1	Yes
CCNA_00085	+	90638	90668	5'-GGCGACCTTTTCACCCCAGG-3'	CGCC	Therm3	1	Yes
CCNA_00085	+	90638	90671	5'-CTTGGCGACCTTTTCACCCC-3'	CGCC	Therm3	1	Yes
CCNA_00085	+	90638	90689	5'-TTTGAACACCCGCGAGTGCT-3'	CGCC	Therm3	1	Yes
CCNA_00086	+	95019	95026	5'-ACCGAGGTCTGCGCGCGGGC-3'	CGCC	Therm3	2	No
CCNA_00086	+	95087	95126	5'-GCACCTTATTGATCGCCCGC-3'	CACC	Therm3	1	No
CCNA_00086	+	95087	95162	5'-CGAAGACACGCTGCTGTCGA-3'	CGCC	Therm3	1	No
CCNA_00086	+	95087	95155	5'-ACGCTGCTGTCGATGGCGCT-3'	CGCC	Therm3	2	No
CCNA_00086	-	96410	96390	5'-GCTTTCTAACTGGCCACGCC-3'	GGTG	Therm3	1	No
CCNA_00087	+	96921	96992	5'-GCCGCTTACATCCCGATCCT-3'	CGCC	Therm3	1	No
CCNA_00087	+	96921	96897	5'-CCTCCTCTTCGTCGCGCTGC-3'	CCCC	Therm3	2	No
CCNA_00087	+	96921	96924	5'-GTTTCCCGAAAGTCTCTGGC-3'	CGCC	Therm3	1	No
CCNA_00087	+	96921	96989	5'-GCTTACATCCCGATCCTAGG-3'	CGCC	Therm3	1	No
CCNA_00088	+	97773	97748	5'-CGCAATCTCGATCGCGTATC-3'	CTCC	Therm3	1	Yes
CCNA_00088	+	97773	97775	5'-GGGCCTTGCGCCGCGCCAAT-3'	CGCC	Therm3	1	Yes
CCNA_00088	+	97773	97797	5'-GATGCGCGTTCGACCCTAAA-3'	CCCC	Therm3	1	Yes
CCNA_00088	+	97818	97775	5'-GGGCCTTGCGCCGCGCCAAT-3'	CGCC	Therm3	1	Yes
CCNA_00088	+	97818	97797	5'-GATGCGCGTTCGACCCTAAA-3'	CCCC	Therm3	1	Yes
CCNA_00091	-	104215	104143	5'-CGAGGGCGTGTTGATGTCCC-3'	GGCG	Therm3	1	No
CCNA_00091	-	104215	104162	5'-CCAGGCGCTGCGCGGACCCA-3'	GTGA	Pas	1	No
CCNA_00091	-	104215	104120	5'-ATGCCCATGGCCGCCAGGAT-3'	GGCG	Therm3	3	No
CCNA_00091	-	104215	104161	5'-CCAGGCGCTGCGCGGACCCA-3'	GGTG	Therm3	1	No
CCNA_00091	-	104215	104126	5'-ATGGCCGCCAGGATCGGCGA-3'	GGCG	Therm3	1	No
CCNA_00092	-	104971	104891	5'-CCCGATGCCCGAGCAGCCCC-3'	GTGA	Pas	1	No
CCNA_00092	-	104971	104965	5'-CGTCCCGACCTCGTGCGGGT-3'	GTGA	Pas	1	No
CCNA_00092	-	104971	104890	5'-CCCGATGCCCGAGCAGCCCC-3'	GGTG	Therm3	1	No
CCNA_00092	-	104971	104899	5'-CGAGCAGCCCCCGGTGATGA-3'	GGCG	Therm3	1	No
CCNA_00092	-	104971	104986	5'-GTGATCAATGATCATATTCG-3'	GGAG	Therm3	1	No
CCNA_00092	-	104971	105007	5'-GGAGCGAGTCGGGATTGGCT-3'	GGGG	Therm3	1	No
CCNA_00092	-	104971	105008	5'-GAGCGAGTCGGGATTGGCTA-3'	GGGG	Therm3	1	No
CCNA_00092	-	104971	105018	5'-GGATTGGCTAGGGGGCTTTG-3'	GGCG	Therm3	1	No
CCNA_00096	+	107368	107320	5'-TGGGAGAGGCGATATGAAGG-3'	CACC	Therm3	1	Yes
CCNA_00096	+	107368	107323	5'-ACGTGGGAGAGGCGATATGA-3'	CGCC	Therm3	1	Yes
CCNA_00096	+	107368	107334	5'-TTAGCCAAGAAACGTGGGAG-3'	CGCC	Therm3	1	Yes
CCNA_00096	+	107368	107439	5'-GTCGTGGCCGCGCTTGGCTC-3'	CGCC	Therm3	1	Yes
CCNA_00096	+	107368	107339	5'-GCCTCTTAGCCAAGAAACGT-3'	CTCC	Therm3	1	Yes
CCNA_00096	+	107368	107424	5'-GGCTCCGGCGCCGCCGTGCA-3'	CGCC	Therm3	3	Yes
CCNA_00098	-	109071	109084	5'-TCGCTCATCGGCACGCTGCC-3'	GGCG	Therm3	1	No
CCNA_00098	-	109071	109040	5'-GCTCGAACAGCACGGTCAGC-3'	GGCG	Therm3	1	No
CCNA_00098	-	109071	109002	5'-CACCATCGCCATCTCGATAT-3'	GGTG	Therm3	1	No
CCNA_00100	-	111638	111677	5'-CAAACCCCTTCTGTCATCCC-3'	GGCG	Therm3	1	No
CCNA_00100	-	111638	111602	5'-TCCGAGCTTGGCGAAGTCGG-3'	GGCG	Therm3	2	No
CCNA_00100	-	111638	111548	5'-CACATCGACGTGCACCCAGT-3'	GGCG	Therm3	1	No
CCNA_00100	-	111638	111566	5'-GTCGGCGCCGGCCGCCTCGA-3'	GGCG	Therm3	3	No
CCNA_00100	-	111638	111569	5'-GGCGCCGGCCGCCTCGATGG-3'	GGCG	Therm3	2	No
CCNA_00100	-	111638	111590	5'-GGCGACTTCCTCTCCGAGCT-3'	GGCG	Therm3	1	No
CCNA_00100	-	111638	111599	5'-CTCTCCGAGCTTGGCGAAGT-3'	GGAG	Therm3	1	No
CCNA_00100	-	111638	111611	5'-GGCGAAGTCGGAGGCGAGGA-3'	GGAG	Therm3	2	No
CCNA_00100	-	111638	111614	5'-GAAGTCGGAGGCGAGGATGG-3'	GGGG	Therm3	1	No
CCNA_00100	-	111638	111615	5'-AAGTCGGAGGCGAGGATGGA-3'	GGGG	Therm3	1	No
CCNA_00100	-	111638	111617	5'-GTCGGAGGCGAGGATGGAGG-3'	GGCG	Therm3	1	No
CCNA_00100	-	111638	111627	5'-AGGATGGAGGGGGCGATGAT-3'	GGCG	Therm3	1	No
CCNA_00105	+	116055	116131	5'-GTTGCCGATCGGGTCGATCA-3'	CGCC	Therm3	1	Yes
CCNA_00105	+	116055	116122	5'-CGGGTCGATCAGGGCGAACA-3'	CGCC	Therm3	4	Yes
CCNA_00104	-	116202	116183	5'-CTGTTCGCCGCCGCCACCCT-3'	GGCG	Therm3	1	No
CCNA_00104	-	116202	116209	5'-GGCCGCCGCCGGACGTCGGA-3'	GGTG	Therm3	1	No
CCNA_00104	-	116225	116183	5'-CTGTTCGCCGCCGCCACCCT-3'	GGCG	Therm3	1	No
CCNA_00104	-	116225	116209	5'-GGCCGCCGCCGGACGTCGGA-3'	GGTG	Therm3	1	No
CCNA_00104	-	116225	116267	5'-CTGATCTTTTTCTACTTCAC-3'	GGCG	Therm3	1	No
CCNA_00111	+	120655	120629	5'-TTCGCCTTCTTCGACGCCCA-3'	CCCC	Therm3	2	Yes
CCNA_00111	+	120655	120676	5'-GGCCTTGCGCCGTCTAGTAG-3'	CGCC	Therm3	1	Yes
CCNA_00110	-	120675	120690	5'-CTTCATGCGCCTCTACTAGA-3'	GGCG	Therm3	1	No
CCNA_00110	-	120675	120601	5'-CCCTCCTCGACGCGGAAGAC-3'	GGCG	Therm3	1	No
CCNA_00110	-	120675	120636	5'-GGTCTTGTGATCGACCCCGT-3'	GGCG	Therm3	1	No
CCNA_00110	-	120675	120648	5'-GACCCCGTGGGCGTCGAAGA-3'	GGCG	Therm3	1	No
CCNA_00110	-	120675	120621	5'-CGGGCGGATGGTCCAGGGTC-3'	GTGA	Pas	1	No
CCNA_00111	+	120723	120676	5'-GGCCTTGCGCCGTCTAGTAG-3'	CGCC	Therm3	1	Yes
CCNA_00111	+	120723	120771	5'-GATCTCGGGCGGACGGTTCT-3'	CACC	Therm3	2	Yes
CCNA_00111	+	120723	120816	5'-CTCGGCGAACCGGTCCATCC-3'	CGCC	Therm3	1	Yes
CCNA_00111	+	120723	120785	5'-GGCCGTCCCGGCACGATCTC-3'	CGCC	Therm3	1	Yes
CCNA_00111	-	121302	121269	5'-GCCGATGGAGGCCTTCCAGC-3'	GGTG	Therm3	1	Yes
CCNA_00111	-	121302	121254	5'-GCTGATCCAGGACAAGCCGA-3'	GGAG	Therm3	1	Yes
CCNA_00111	-	121302	121270	5'-GCCGATGGAGGCCTTCCAGC-3'	GTGA	Pas	1	Yes
CCNA_00111	-	121302	121210	5'-GGCACGGTGCGGTTCGAGAA-3'	GGCG	Therm3	1	Yes
CCNA_00115	-	124282	124306	5'-CGCACAGTGCCCGCCGCTGG-3'	GGCG	Therm3	1	Yes
CCNA_00115	-	124282	124304	5'-TGCGCACAGTGCCCGCCGCT-3'	GGGG	Therm3	1	Yes
CCNA_00115	-	124282	124189	5'-GAGGCCCGTCGCCTGGTCAG-3'	GGCG	Therm3	1	Yes
CCNA_00115	-	124282	124269	5'-CTTCGTCAGCTGGACCGACG-3'	GGGG	Therm3	1	Yes
CCNA_00115	-	124282	124303	5'-CTGCGCACAGTGCCCGCCGC-3'	GGGG	Therm3	1	Yes
CCNA_00117	+	127853	127846	5'-CCGACACGCGAATTTCCGTG-3'	CGCC	Therm3	1	Yes
CCNA_00117	+	127853	127952	5'-GAGGCTCTCGATCAGCCGGT-3'	CGCC	Therm3	2	Yes
CCNA_00117	+	127859	127952	5'-GAGGCTCTCGATCAGCCGGT-3'	CGCC	Therm3	2	Yes
CCNA_00117	+	127859	127846	5'-CCGACACGCGAATTTCCGTG-3'	CGCC	Therm3	1	Yes
CCNA_00116	-	127860	127844	5'-CGGTCTTTAGCCAGTGCTAA-3'	GGCG	Therm3	1	No
CCNA_00116	-	127860	127887	5'-GTCGGTAGGCATAATCCTGT-3'	GGCG	Therm3	1	No
CCNA_00116	-	127866	127887	5'-GTCGGTAGGCATAATCCTGT-3'	GGCG	Therm3	1	No
CCNA_00116	-	127866	127844	5'-CGGTCTTTAGCCAGTGCTAA-3'	GGCG	Therm3	1	No
CCNA_00116	-	127884	127844	5'-CGGTCTTTAGCCAGTGCTAA-3'	GGCG	Therm3	1	No
CCNA_00116	-	127884	127887	5'-GTCGGTAGGCATAATCCTGT-3'	GGCG	Therm3	1	No
CCNA_00119	+	131921	131876	5'-AACCGTTCAGGGTCAAACAA-3'	CGCC	Therm3	1	Yes
CCNA_00119	+	131921	131953	5'-ATGGGGCATCCTTGCGCAGA-3'	CACC	Therm3	1	Yes
CCNA_00119	+	131921	131972	5'-AGGCGTCATCAGGATCGACA-3'	CCCC	Therm3	2	Yes
CCNA_00119	+	131921	132020	5'-CCAGTCGTCGTCTTCGGGAA-3'	CACC	Therm3	1	Yes
CCNA_00119	+	131921	131992	5'-CCGCCTTGGACCCGACCGAT-3'	CGCC	Therm3	1	Yes
CCNA_00122	-	133827	133746	5'-CTTCTCCTCGTTGACGCGCA-3'	GGTG	Therm3	2	No
CCNA_00122	-	133827	133800	5'-CACCTCGTTGACGTTTACGT-3'	GGGG	Therm3	1	No
CCNA_00122	-	133827	133801	5'-ACCTCGTTGACGTTTACGTC-3'	GGGG	Therm3	1	No
CCNA_00122	-	133827	133812	5'-GTTTACGTCGGGGGACGGTT-3'	GGCG	Therm3	1	No
CCNA_00122	-	133845	133746	5'-CTTCTCCTCGTTGACGCGCA-3'	GGTG	Therm3	2	No
CCNA_00122	-	133845	133800	5'-CACCTCGTTGACGTTTACGT-3'	GGGG	Therm3	1	No
CCNA_00122	-	133845	133801	5'-ACCTCGTTGACGTTTACGTC-3'	GGGG	Therm3	1	No
CCNA_00122	-	133845	133812	5'-GTTTACGTCGGGGGACGGTT-3'	GGCG	Therm3	1	No
CCNA_00124	-	135446	135383	5'-ACCGGCGGTCACCACCAGGG-3'	GGCG	Therm3	2	No
CCNA_00124	-	135446	135430	5'-ACATGACGTGCTCCTTCACG-3'	GGAG	Therm3	1	No
CCNA_00124	-	135446	135392	5'-CACCACCAGGGCGGCGGCGA-3'	GGCG	Therm3	6	No
CCNA_00124	-	135446	135386	5'-GGCGGTCACCACCAGGGCGG-3'	GGCG	Therm3	2	No
CCNA_00124	-	135446	135380	5'-GAGACCGGCGGTCACCACCA-3'	GGCG	Therm3	2	No
CCNA_00124	-	135446	135365	5'-CGTCGCACAGGCGGCGAGAC-3'	GGCG	Therm3	1	No
CCNA_00124	-	135446	135356	5'-GGGCGTTGGCGTCGCACAGG-3'	GGCG	Therm3	1	No
CCNA_00124	-	135446	135353	5'-ATAGGGCGTTGGCGTCGCAC-3'	GGCG	Therm3	2	No
CCNA_00126	-	136629	136555	5'-ATAGACCAGCAAGGATAGCA-3'	GGTG	Therm3	1	No
CCNA_00126	-	136629	136607	5'-TGCATGTGTTTGTTCCCTCC-3'	GGCG	Therm3	1	No
CCNA_00126	-	136629	136629	5'-GCGGCCTTCGCGGCCGCTTA-3'	GGGG	Therm3	1	No
CCNA_00126	-	136629	136631	5'-GGCCTTCGCGGCCGCTTAAG-3'	GGCG	Therm3	1	No
CCNA_00126	-	136629	136652	5'-GGCGACCCTAGCCGGGTTCG-3'	GGCG	Therm3	1	No
CCNA_00126	-	136629	136556	5'-ATAGACCAGCAAGGATAGCA-3'	GTGA	Pas	1	No
CCNA_00127	+	136696	136665	5'-AGTCCCTTAAGGCCCGCGCG-3'	CCCC	Therm3	1	Yes
CCNA_00127	+	136696	136756	5'-CATCGGGAAAAGCGAACGAA-3'	CGCC	Therm3	1	Yes
CCNA_00127	+	136696	136721	5'-CAGAGGCTCCTTCGCGCGCG-3'	CACC	Therm3	2	Yes
CCNA_00127	+	136696	136752	5'-GGGAAAAGCGAACGAACGGC-3'	CGCC	Therm3	2	Yes
CCNA_00130	+	139225	139322	5'-CTCGGACCCGGACATGACGC-3'	CACC	Therm3	1	No
CCNA_00130	+	139225	139223	5'-GACGCCGCGTGTGTCGGAGG-3'	CTCC	Therm3	1	No
CCNA_00130	+	139225	139226	5'-CGAGACGCCGCGTGTGTCGG-3'	CTCC	Therm3	1	No
CCNA_00130	+	139225	139229	5'-CGCCGAGACGCCGCGTGTGT-3'	CTCC	Therm3	1	No
CCNA_00130	+	139225	139289	5'-GCACAACCTCAAGCACAACA-3'	CACC	Therm3	1	No
CCNA_00130	+	139237	139223	5'-GACGCCGCGTGTGTCGGAGG-3'	CTCC	Therm3	1	No
CCNA_00130	+	139237	139226	5'-CGAGACGCCGCGTGTGTCGG-3'	CTCC	Therm3	1	No
CCNA_00130	+	139237	139229	5'-CGCCGAGACGCCGCGTGTGT-3'	CTCC	Therm3	1	No
CCNA_00130	+	139237	139289	5'-GCACAACCTCAAGCACAACA-3'	CACC	Therm3	1	No
CCNA_00130	+	139237	139322	5'-CTCGGACCCGGACATGACGC-3'	CACC	Therm3	1	No
CCNA_00131	+	140974	140925	5'-AGCGTTTTGCGAGGGCTCCC-3'	CTCC	Therm3	2	Yes
CCNA_00131	+	140974	140988	5'-GATTGAACCCGGCGCGGTTT-3'	CACC	Therm3	1	Yes
CCNA_00131	+	140974	140999	5'-CGCAGCGTGACGATTGAACC-3'	CGCC	Therm3	1	Yes
CCNA_00130	-	140977	140899	5'-CACAGTCGGGTGCGGAAGCG-3'	GGGG	Therm3	1	No
CCNA_00130	-	140977	140901	5'-CAGTCGGGTGCGGAAGCGTG-3'	GGGG	Therm3	1	No
CCNA_00130	-	140977	140929	5'-CGGAAGCCATGTAATCCCTC-3'	GGGG	Therm3	1	No
CCNA_00130	-	140977	140931	5'-GAAGCCATGTAATCCCTCCG-3'	GGAG	Therm3	1	No
CCNA_00130	-	140977	140979	5'-ACCCATATCGCGATCAAGCG-3'	GGCG	Therm3	1	No
CCNA_00130	-	140977	140900	5'-ACAGTCGGGTGCGGAAGCGT-3'	GGGG	Therm3	1	No
CCNA_00130	-	140977	140886	5'-GAAGACGCGGGCGCACAGTC-3'	GGTG	Therm3	1	No
CCNA_00133	+	143544	143509	5'-GGCGTTGGACAGGCCCGGAT-3'	CGCC	Therm3	1	Yes
CCNA_00133	+	143544	143530	5'-GTACTCGAAGGTCACGCGGC-3'	CGCC	Therm3	1	Yes
CCNA_00133	+	143544	143534	5'-TCACGTACTCGAAGGTCACG-3'	CGCC	Therm3	1	Yes
CCNA_00133	+	143544	143581	5'-GACGAGCGCGCGGGCTTCCT-3'	CCCC	Therm3	1	Yes
CCNA_00136	-	146989	146929	5'-TGCAGAAGGCTCTTCTTTTC-3'	GGCG	Therm3	1	No
CCNA_00136	-	146989	146898	5'-GCTGCGCCGCTCGCCGAAGA-3'	GGCG	Therm3	2	No
CCNA_00136	-	146989	146954	5'-CCTTGGCTTCTTCGGACATG-3'	GGCG	Therm3	1	No
CCNA_00136	-	146989	146968	5'-GACATGCGGCGATCCCCCAG-3'	GGGG	Therm3	1	No
CCNA_00136	-	146989	146969	5'-ACATGCGGCGATCCCCCAGC-3'	GGGG	Therm3	1	No
CCNA_00136	-	146989	146991	5'-GGGACGCCCCCCGTATCAGC-3'	GGCG	Therm3	1	No
CCNA_00137	-	148530	148502	5'-GCTCGGGCGTGACGCTGGGA-3'	GGCG	Therm3	1	No
CCNA_00137	-	148530	148489	5'-CAGGGTCGCCAGCTGCTCGG-3'	GTGA	Pas	1	No
CCNA_00137	-	148530	148547	5'-TCATGGCGTACAGGGATAGC-3'	GGCG	Therm3	1	No
CCNA_00137	-	148530	148530	5'-GTCGGATCTGCTGTCGCTCA-3'	GGCG	Therm3	1	No
CCNA_00137	-	148530	148486	5'-CTCAGGGTCGCCAGCTGCTC-3'	GGCG	Therm3	1	No
CCNA_00137	-	148530	148447	5'-ATGCCCAGCACGCCGTTCAG-3'	GGCG	Therm3	2	No
CCNA_00137	-	148530	148445	5'-CCATGCCCAGCACGCCGTTC-3'	GGGG	Therm3	2	No
CCNA_00138	+	148715	148780	5'-AAGGGACGCCCCGAAACGGA-3'	CGCC	Therm3	1	Yes
CCNA_00138	+	148715	148768	5'-GAAACGGACGGCGTGTCGAT-3'	CTCC	Therm3	2	Yes
CCNA_00138	+	148715	148710	5'-ATCGACCCCGTCGGACCGAG-3'	CGCC	Therm3	1	Yes
CCNA_00138	+	150379	150415	5'-GGTCTTGCCGCCATTGGTCA-3'	CACC	Therm3	1	Yes
CCNA_00138	+	150379	150352	5'-GTTTTCAAAGTCCATGCGGA-3'	CGCC	Therm3	1	Yes
CCNA_00138	+	150379	150385	5'-GACGCCGCCGGCCACCGAGG-3'	CCCC	Therm3	2	Yes
CCNA_00138	+	150379	150388	5'-GCCGACGCCGCCGGCCACCG-3'	CGCC	Therm3	1	Yes
CCNA_00138	+	150379	150412	5'-CTTGCCGCCATTGGTCAGGG-3'	CGCC	Therm3	1	Yes
CCNA_00138	+	150379	150443	5'-TTAGCGACAGCTCCACGCCC-3'	CACC	Therm3	1	Yes
CCNA_00139	-	152617	152580	5'-CTCGACGCCTTCGAACGCGA-3'	GTGA	Pas	1	No
CCNA_00139	-	152617	152648	5'-TCCACAAGGAGCAACATAAC-3'	GGCG	Therm3	1	No
CCNA_00139	-	152617	152579	5'-CTCGACGCCTTCGAACGCGA-3'	GGTG	Therm3	1	No
CCNA_00139	-	152617	152591	5'-GAACGCGACGGTGACGACCC-3'	GGCG	Therm3	1	No
CCNA_00139	-	152617	152634	5'-GGAACTTCAACTTATCCACA-3'	GGAG	Therm3	1	No
CCNA_00139	-	152617	152656	5'-GAGCAACATAACTGGCGAAA-3'	GGAG	Therm3	1	No
CCNA_00139	-	152628	152648	5'-TCCACAAGGAGCAACATAAC-3'	GGCG	Therm3	1	No
CCNA_00139	-	152628	152579	5'-CTCGACGCCTTCGAACGCGA-3'	GGTG	Therm3	1	No
CCNA_00139	-	152628	152591	5'-GAACGCGACGGTGACGACCC-3'	GGCG	Therm3	1	No
CCNA_00139	-	152628	152634	5'-GGAACTTCAACTTATCCACA-3'	GGAG	Therm3	1	No
CCNA_00139	-	152628	152580	5'-CTCGACGCCTTCGAACGCGA-3'	GTGA	Pas	1	No
CCNA_00139	-	152628	152656	5'-GAGCAACATAACTGGCGAAA-3'	GGAG	Therm3	1	No
CCNA_00139	-	152644	152579	5'-CTCGACGCCTTCGAACGCGA-3'	GGTG	Therm3	1	No
CCNA_00139	-	152644	152591	5'-GAACGCGACGGTGACGACCC-3'	GGCG	Therm3	1	No
CCNA_00139	-	152644	152634	5'-GGAACTTCAACTTATCCACA-3'	GGAG	Therm3	1	No
CCNA_00139	-	152644	152648	5'-TCCACAAGGAGCAACATAAC-3'	GGCG	Therm3	1	No
CCNA_00139	-	152644	152656	5'-GAGCAACATAACTGGCGAAA-3'	GGAG	Therm3	1	No
CCNA_00139	-	152644	152580	5'-CTCGACGCCTTCGAACGCGA-3'	GTGA	Pas	1	No
CCNA_00145	-	157585	157502	5'-ATCCAGCAAGGCGGCGATCT-3'	GGGG	Therm3	3	No
CCNA_00145	-	157585	157526	5'-GACCTTGCCAGGATTGTGGG-3'	GGCG	Therm3	1	No
CCNA_00145	-	157585	157490	5'-CTCGAACCGGCCATCCAGCA-3'	GGCG	Therm3	1	No
CCNA_00145	-	157585	157493	5'-GAACCGGCCATCCAGCAAGG-3'	GGCG	Therm3	1	No
CCNA_00145	-	157585	157523	5'-GGGGACCTTGCCAGGATTGT-3'	GGTG	Therm3	1	No
CCNA_00145	-	157594	157502	5'-ATCCAGCAAGGCGGCGATCT-3'	GGGG	Therm3	3	No
CCNA_00145	-	157594	157523	5'-GGGGACCTTGCCAGGATTGT-3'	GGTG	Therm3	1	No
CCNA_00145	-	157594	157526	5'-GACCTTGCCAGGATTGTGGG-3'	GGCG	Therm3	1	No
CCNA_00150	-	160416	160325	5'-TCCTGGAGCGTTCGCCGGTC-3'	GGTG	Therm3	1	No
CCNA_00150	-	160416	160371	5'-AGAGCGATCTACAAAGAACC-3'	GGAG	Therm3	1	No
CCNA_00150	-	160416	160380	5'-TACAAAGAACCTGGAGCCTT-3'	GGCG	Therm3	1	No
CCNA_00150	-	160416	160394	5'-AGCCTTCGGCGCCTCAGCTG-3'	GGCG	Therm3	1	No
CCNA_00150	-	160416	160429	5'-TGGACTTCAAGACCGGAATC-3'	GGGG	Therm3	1	No
CCNA_00152	+	161242	161274	5'-CGTGACTTCGAAGACCCGGT-3'	CGCC	Therm3	1	Yes
CCNA_00153	+	162281	162262	5'-TTCTGACGCCCCGTCATATA-3'	CGCC	Therm3	1	Yes
CCNA_00153	+	162281	162317	5'-GACCCGAGCGTAGTTCAAGC-3'	CGCC	Therm3	1	Yes
CCNA_00153	+	162281	162362	5'-CATCATCCGCCCGAGCACCC-3'	CGCC	Therm3	1	Yes
CCNA_00155	+	163343	163309	5'-CATTAGCGAAAAGACGCGCG-3'	CCCC	Therm3	1	Yes
CCNA_00155	+	163343	163347	5'-ATCAGCCCCGCGCGAACCCG-3'	CTCC	Therm3	1	Yes
CCNA_00155	+	163343	163439	5'-GCACATGCCCCAGCGCCTTC-3'	CTCC	Therm3	2	Yes
CCNA_00155	+	163343	163373	5'-GTCGGGTTCAGCCGCCGCCG-3'	CTCC	Therm3	1	Yes
CCNA_00155	+	163343	163375	5'-ATGTCGGGTTCAGCCGCCGC-3'	CCCC	Therm3	1	Yes
CCNA_00155	-	163880	163913	5'-GTGCACACGGTCAATGAGGG-3'	GGCG	Therm3	1	Yes
CCNA_00155	-	163880	163910	5'-TATGTGCACACGGTCAATGA-3'	GGCG	Therm3	1	Yes
CCNA_00157	+	165000	165090	5'-GTCTGAACCCGGCCGAGGCC-3'	CTCC	Therm3	2	Yes
CCNA_00157	+	165000	164951	5'-CGGCGCTTGCAACTTGCCCT-3'	CGCC	Therm3	1	Yes
CCNA_00157	+	165000	164971	5'-ACGGACCTTATCGTGACTCC-3'	CGCC	Therm3	1	Yes
CCNA_00158	-	166754	166729	5'-GTTCGACCATCTCAAGGGTC-3'	GGCG	Therm3	1	Yes
CCNA_00158	-	166754	166736	5'-CATCTCAAGGGTCGGGCGCT-3'	GGCG	Therm3	1	Yes
CCNA_00158	-	166754	166748	5'-CGGGCGCTAGGCGTTCGCGT-3'	GGCG	Therm3	1	Yes
CCNA_00158	-	166754	166663	5'-CGCTCTGGCTGACGAACTCA-3'	GGCG	Therm3	1	Yes
CCNA_00159	-	168449	168385	5'-ATGACCGACGCCGACGTCGA-3'	GGCG	Therm3	3	Yes
CCNA_00159	-	168449	168435	5'-CTTCTTCTACCGGCAGATGC-3'	GGAG	Therm3	1	Yes
CCNA_00161	+	170951	170985	5'-AACAGCCAGGCTGATCGCCA-3'	CGCC	Therm3	1	Yes
CCNA_00161	+	170951	170940	5'-GACTGCTCCCTCCAATTGAA-3'	CGCC	Therm3	1	Yes
CCNA_00161	+	170951	171017	5'-AGAACGTGACCAGCGCTCAC-3'	CGCC	Therm3	1	Yes
CCNA_00161	+	170951	171051	5'-AGGCGCCGGGGCCGGAGCCG-3'	CGCC	Therm3	1	Yes
CCNA_00162	-	172722	172625	5'-CCGCTCGATCCAGGAAGCCG-3'	GGCG	Therm3	1	Yes
CCNA_00162	-	172722	172662	5'-GGCTACATCGCCAACACTGT-3'	GGCG	Therm3	1	Yes
CCNA_00162	-	172722	172740	5'-TACGGGAAGGACGCTTACAA-3'	GGCG	Therm3	1	Yes
CCNA_00163	-	173670	173632	5'-GAATGGCTGGACACCCGCGT-3'	GGAG	Therm3	1	Yes
CCNA_00163	-	173670	173649	5'-CGTGGGAGAGCTCCGTGAGC-3'	GGTG	Therm3	1	Yes
CCNA_00163	-	173670	173713	5'-AACAACCTGCTCAGCGCCGA-3'	GGCG	Therm3	1	Yes
CCNA_00163	-	173670	173642	5'-GACACCCGCGTGGGAGAGCT-3'	GTGA	Pas	1	Yes
CCNA_00163	-	174478	174430	5'-CGTCTGGGTCTGCCCTATCT-3'	GGCG	Therm3	1	Yes
CCNA_00163	-	175151	175081	5'-GGTACCCGCGCGTTCATCGC-3'	GGCG	Therm3	1	Yes
CCNA_00163	-	175151	175110	5'-TCTGACCCAGATGGATCTGA-3'	GGCG	Therm3	1	Yes
CCNA_00163	-	175151	175132	5'-GCGCAGTCTCGCTACGGCTA-3'	GGCG	Therm3	1	Yes
CCNA_00163	-	175151	175193	5'-ATGCGGACTAGCAAGCGGTT-3'	GGCG	Therm3	1	Yes
CCNA_00165	-	177320	177328	5'-CGCGCTGTAGTAGTCGTCAT-3'	GGCG	Therm3	1	No
CCNA_00165	-	177320	177337	5'-AGTAGTCGTCATGGGCGGTG-3'	GTGA	Pas	1	No
CCNA_00165	-	177320	177334	5'-GTAGTAGTCGTCATGGGCGG-3'	GGCG	Therm3	2	No
CCNA_00165	-	177320	177331	5'-GCTGTAGTAGTCGTCATGGG-3'	GGTG	Therm3	1	No
CCNA_00165	-	177320	177223	5'-GCGCATGAGCTCGACCGTCT-3'	GGTG	Therm3	1	No
CCNA_00165	-	177798	177845	5'-GATGTCGTCGTGCACAAAAG-3'	GGCG	Therm3	1	No
CCNA_00165	-	177798	177843	5'-TTGATGTCGTCGTGCACAAA-3'	GGGG	Therm3	1	No
CCNA_00165	-	177798	177775	5'-CTTTAATTTCCCCAGCGCGT-3'	GGAG	Therm3	1	No
CCNA_03915	+	177930	177969	5'-CGCCGACACAGATTCAATCG-3'	CGCC	Therm3	1	Yes
CCNA_03915	+	177930	177971	5'-CGCGCCGACACAGATTCAAT-3'	CCCC	Therm3	1	Yes
CCNA_03915	+	177930	178000	5'-ACGCGAGGCCCGCCAGCGGC-3'	CTCC	Therm3	1	Yes
CCNA_03915	+	177930	178004	5'-GCCAACGCGAGGCCCGCCAG-3'	CGCC	Therm3	1	Yes
CCNA_00166	-	179090	179088	5'-ACATGCTGACCTCGCTGTGT-3'	GTGA	Pas	1	No
CCNA_00166	-	179090	179007	5'-CATCCCGCCGGCCTGTGCCT-3'	GGCG	Therm3	1	No
CCNA_00166	-	179090	179028	5'-GGCGCTCGTCATCAGCGCAG-3'	GGCG	Therm3	1	No
CCNA_00166	-	179090	179105	5'-TGTTCGTGAGGTCAGTATTC-3'	GTGA	Pas	1	No
CCNA_00167	+	179292	179269	5'-TTTGAACCAATTTTGCCTCA-3'	CGCC	Therm3	1	Yes
CCNA_00167	+	179292	179306	5'-CGAACTCGCCACGTACGCCA-3'	CACC	Therm3	1	Yes
CCNA_00167	+	179292	179367	5'-GCCCTCCCGTGGAGACCGCG-3'	CGCC	Therm3	1	Yes
CCNA_00167	+	179292	179378	5'-GTAGAGCACGCGCCCTCCCG-3'	CTCC	Therm3	1	Yes
CCNA_00167	+	179624	179609	5'-CTCCTCGTGGTTGCCCATCA-3'	CGCC	Therm3	1	Yes
CCNA_00167	+	179633	179609	5'-CTCCTCGTGGTTGCCCATCA-3'	CGCC	Therm3	1	Yes
CCNA_00168	+	180165	180236	5'-GAAAACCACGGCCGCCAACA-3'	CGCC	Therm3	1	Yes
CCNA_00168	-	180663	180588	5'-TTCCGTCCCTTCTACATTCT-3'	GGCG	Therm3	1	Yes
CCNA_00168	-	180663	180650	5'-CCTGACCGTTCTGAACGCCG-3'	GGCG	Therm3	1	Yes
CCNA_00168	-	180663	180656	5'-CGTTCTGAACGCCGTGGCGA-3'	GGCG	Therm3	1	Yes
CCNA_00168	-	180663	180711	5'-ATCGTCTACATCAAGCGCAA-3'	GGTG	Therm3	1	Yes
CCNA_00168	-	180663	180660	5'-CTGAACGCCGTGGCGACGGC-3'	GGCG	Therm3	1	Yes
CCNA_00168	-	180663	180712	5'-ATCGTCTACATCAAGCGCAA-3'	GTGA	Pas	1	Yes
CCNA_00168	-	180684	180650	5'-CCTGACCGTTCTGAACGCCG-3'	GGCG	Therm3	1	Yes
CCNA_00168	-	180684	180656	5'-CGTTCTGAACGCCGTGGCGA-3'	GGCG	Therm3	1	Yes
CCNA_00168	-	180684	180660	5'-CTGAACGCCGTGGCGACGGC-3'	GGCG	Therm3	1	Yes
CCNA_00168	-	180684	180711	5'-ATCGTCTACATCAAGCGCAA-3'	GGTG	Therm3	1	Yes
CCNA_00168	-	180684	180732	5'-GGTGATGCGTCCGAGATCAA-3'	GGCG	Therm3	1	Yes
CCNA_00168	-	180684	180588	5'-TTCCGTCCCTTCTACATTCT-3'	GGCG	Therm3	1	Yes
CCNA_00168	-	180684	180712	5'-ATCGTCTACATCAAGCGCAA-3'	GTGA	Pas	1	Yes
CCNA_00172	-	186901	186922	5'-AACGACATGCTCGCAACGCC-3'	GGCG	Therm3	1	Yes
CCNA_00172	-	186901	186946	5'-GCCGAGGGCAAGAGCGGCCG-3'	GGCG	Therm3	1	Yes
CCNA_00172	-	186901	186840	5'-GGCCCAGGTCGACCAGGACC-3'	GGCG	Therm3	2	Yes
CCNA_00175	+	190942	190896	5'-CAGCAAGCTCAGCAGCGTCG-3'	CACC	Therm3	2	Yes
CCNA_00175	+	190942	191007	5'-TGGCTTGGCTTCCTAGGTCA-3'	CGCC	Therm3	1	Yes
CCNA_00180	+	194642	194596	5'-CTTGGTCGCCTGGCGCTCCA-3'	CGCC	Therm3	2	Yes
CCNA_00180	+	194642	194606	5'-ATACCGCCAGCTTGGTCGCC-3'	CGCC	Therm3	1	Yes
CCNA_00180	+	194642	194637	5'-TCCTCATAACGCGACGCTTG-3'	CCCC	Therm3	1	Yes
CCNA_00185	+	198536	198555	5'-GACTCTCATGACCTGGTGGT-3'	CGCC	Therm3	1	No
CCNA_00185	+	198536	198562	5'-GTCCTGGGACTCTCATGACC-3'	CACC	Therm3	1	No
CCNA_00185	+	198536	198504	5'-ACTCAAGGCACCGAGCAGCA-3'	CGCC	Therm3	1	No
CCNA_R0003	-	200231	200150	5'-GCACCCGACACGATTCGAAC-3'	GTGA	Pas	1	Yes
CCNA_R0003	-	200231	200165	5'-GAACGTGTGACCTTTGCCTT-3'	GGAG	Therm3	1	Yes
CCNA_R0003	-	200231	200196	5'-GCTCTATCCAGCTGAGCTAC-3'	GGTG	Therm3	2	Yes
CCNA_R0003	-	200231	200260	5'-TCTTAGCCGAAAGGCGAGGC-3'	GGCG	Therm3	1	Yes
CCNA_R0003	-	200231	200223	5'-TGCGACCTTCCTGGAAACCC-3'	GGAG	Therm3	1	Yes
CCNA_R0003	-	200231	200226	5'-GACCTTCCTGGAAACCCAGG-3'	GGCG	Therm3	1	Yes
CCNA_R0003	-	200231	200251	5'-GGAAGCGGGTCTTAGCCGAA-3'	GGCG	Therm3	1	Yes
CCNA_00186	+	200529	200509	5'-GTGGTCGGCGCGATGATGGT-3'	CGCC	Therm3	1	No
CCNA_00186	+	200529	200524	5'-GCGCCGGCCCTGATCGTGGT-3'	CGCC	Therm3	1	No
CCNA_00186	+	200529	200618	5'-CCGCACGGGCCTGACCGCCG-3'	CACC	Therm3	2	No
CCNA_00186	-	201686	201619	5'-TCATTTCGCCGTCCCCCCGA-3'	GGCG	Therm3	1	No
CCNA_00186	-	201686	201632	5'-CCCCCGATGGCGGTCATGTC-3'	GGTG	Therm3	1	No
CCNA_00186	-	201686	201661	5'-GGCCTCGTAGCGGTCCCAGC-3'	GGCG	Therm3	1	No
CCNA_00187	-	202687	202591	5'-CACCTTGACTGGGATGGGCT-3'	GGCG	Therm3	1	No
CCNA_00187	-	202687	202600	5'-TGGGATGGGCTTGGCGGGCT-3'	GGCG	Therm3	4	No
CCNA_00187	-	202687	202699	5'-CACCCCGAAGGCTGCGAAGC-3'	GGCG	Therm3	1	No
CCNA_00189	+	203820	203862	5'-CGGCGGGCGTCTTGGCCATC-3'	CGCC	Therm3	1	Yes
CCNA_00189	+	203820	203790	5'-CATACCTATGCGACGCTGAA-3'	CGCC	Therm3	1	Yes
CCNA_00189	+	203820	203822	5'-CGAACGCGGCCTTGGCGCGG-3'	CGCC	Therm3	2	Yes
CCNA_00189	+	203820	203825	5'-TTCCGAACGCGGCCTTGGCG-3'	CGCC	Therm3	1	Yes
CCNA_00189	+	203820	203830	5'-GAGATTTCCGAACGCGGCCT-3'	CGCC	Therm3	2	Yes
CCNA_00189	+	203820	203878	5'-GTGGCGGTCGGGGCGGCGGC-3'	CGCC	Therm3	6	Yes
CCNA_00189	+	203820	203885	5'-GGGATCGGTGGCGGTCGGGG-3'	CGCC	Therm3	1	Yes
CCNA_00189	+	203820	203888	5'-GACGGGATCGGTGGCGGTCG-3'	CGCC	Therm3	1	Yes
CCNA_00189	+	203820	203890	5'-GCGACGGGATCGGTGGCGGT-3'	CCCC	Therm3	1	Yes
CCNA_00189	+	203820	203897	5'-AGCAATCGCGACGGGATCGG-3'	CGCC	Therm3	1	Yes
CCNA_00189	+	203820	203900	5'-TCCAGCAATCGCGACGGGAT-3'	CACC	Therm3	1	Yes
CCNA_00189	+	203820	203882	5'-ATCGGTGGCGGTCGGGGCGG-3'	CGCC	Therm3	2	Yes
CCNA_00192	-	206817	206833	5'-GTCGTTGGGAGGAGGTTAGG-3'	GTGA	Pas	1	No
CCNA_00192	-	206817	206840	5'-GAGGAGGTTAGGGGGTGAGA-3'	GGGG	Therm3	1	No
CCNA_00192	-	206817	206832	5'-GTCGTTGGGAGGAGGTTAGG-3'	GGTG	Therm3	1	No
CCNA_00192	-	206817	206830	5'-TTGTCGTTGGGAGGAGGTTA-3'	GGGG	Therm3	1	No
CCNA_00192	-	206817	206843	5'-GAGGTTAGGGGGTGAGACGG-3'	GGCG	Therm3	1	No
CCNA_00192	-	206817	206829	5'-CTTGTCGTTGGGAGGAGGTT-3'	GGGG	Therm3	1	No
CCNA_00192	-	206817	206794	5'-TGCATCAGGCCCGGGATCAT-3'	GGCG	Therm3	1	No
CCNA_00192	-	206817	206818	5'-GCCTCCCAATTCTTGTCGTT-3'	GGAG	Therm3	1	No
CCNA_00192	-	206817	206764	5'-AGGATGCCGCTGATCATCAA-3'	GGCG	Therm3	1	No
CCNA_00192	-	206817	206733	5'-GCGCGCGCCATGGGCCTGGG-3'	GGCG	Therm3	1	No
CCNA_00192	-	206817	206730	5'-CTCGCGCGCGCCATGGGCCT-3'	GGCG	Therm3	1	No
CCNA_00192	-	206817	206846	5'-GTTAGGGGGTGAGACGGGGG-3'	GGGG	Therm3	1	No
CCNA_00192	-	206817	206821	5'-TCCCAATTCTTGTCGTTGGG-3'	GGAG	Therm3	1	No
CCNA_00192	-	206817	206847	5'-TTAGGGGGTGAGACGGGGGC-3'	GGGG	Therm3	1	No
CCNA_00192	-	206817	206841	5'-AGGAGGTTAGGGGGTGAGAC-3'	GGGG	Therm3	1	No
CCNA_00196	-	210531	210569	5'-GATCGTGCGCCAAAATCCAG-3'	GGCG	Therm3	1	No
CCNA_00196	-	210531	210440	5'-GCGTGGTCACCTCATGGATG-3'	GGTG	Therm3	1	No
CCNA_00196	-	210531	210492	5'-GCCTGCTTCGCTGACGACGT-3'	GGCG	Therm3	1	No
CCNA_00196	-	210531	210531	5'-GTAAAGGGTTTTGCCGGACA-3'	GGCG	Therm3	1	No
CCNA_00196	-	210531	210534	5'-AAGGGTTTTGCCGGACATGG-3'	GGGG	Therm3	1	No
CCNA_00196	-	210531	210544	5'-CCGGACATGGCGGGGATATA-3'	GGCG	Therm3	1	No
CCNA_R0004	-	210993	210919	5'-CTCGCCCTTCGACAAGCTCA-3'	GTGA	Pas	18	Yes
CCNA_R0004	-	210993	210918	5'-CTCGCCCTTCGACAAGCTCA-3'	GGTG	Therm3	19	Yes
CCNA_00198	-	212106	212127	5'-GCCGCGCTTATCCTTGGAAA-3'	GGCG	Therm3	1	No
CCNA_00198	-	212106	212091	5'-TCCTGCGCCGCCACCCGCAG-3'	GGTG	Therm3	1	No
CCNA_00198	-	212106	212043	5'-TTCGAGGCTGTCCAGCGCCG-3'	GGCG	Therm3	2	No
CCNA_00198	-	212106	212089	5'-GCTCCTGCGCCGCCACCCGC-3'	GGGG	Therm3	2	No
CCNA_00199	+	212363	212439	5'-GTCGTCACGTCTCAGACGGC-3'	CGCC	Therm3	1	Yes
CCNA_00199	+	212363	212413	5'-AAGCAGCGACGCCCTCGCTA-3'	CGCC	Therm3	1	Yes
CCNA_00199	+	212363	212337	5'-CCGCCGAACTTCGCCGATGA-3'	CACC	Therm3	1	Yes
CCNA_00199	+	212363	212443	5'-CGCGGTCGTCACGTCTCAGA-3'	CGCC	Therm3	1	Yes
CCNA_00199	-	213543	213513	5'-GACCTACAGCAGCGGTGGGA-3'	GGCG	Therm3	2	Yes
CCNA_00199	-	213543	213505	5'-GGGAGCTCGACCTACAGCAG-3'	GGTG	Therm3	1	Yes
CCNA_00199	-	213543	213540	5'-CTGCGAAGAGAGCACCGTTC-3'	GGGG	Therm3	1	Yes
CCNA_00199	-	213543	213542	5'-GCGAAGAGAGCACCGTTCCG-3'	GGTG	Therm3	1	Yes
CCNA_00199	-	213543	213485	5'-ATTCGAGCCTGACGGGACCG-3'	GGAG	Therm3	1	Yes
CCNA_00199	-	213543	213483	5'-CGATTCGAGCCTGACGGGAC-3'	GGGG	Therm3	1	Yes
CCNA_00199	-	213543	213545	5'-GAAGAGAGCACCGTTCCGGG-3'	GTGA	Pas	1	Yes
CCNA_00200	-	215381	215379	5'-CATAAGACGGGCGTTTGCCC-3'	GTGA	Pas	1	No
CCNA_00200	-	215381	215331	5'-AACGAAGGCTGTTCGTTTCC-3'	GGCG	Therm3	1	No
CCNA_00200	-	215381	215334	5'-GAAGGCTGTTCGTTTCCGGG-3'	GGCG	Therm3	1	No
CCNA_00200	-	215381	215366	5'-CGGGAACTTGACCATAAGAC-3'	GGCG	Therm3	1	No
CCNA_00200	-	215381	215378	5'-CATAAGACGGGCGTTTGCCC-3'	GGTG	Therm3	1	No
CCNA_00202	+	216190	216281	5'-GCCCAGTAGATGGCCGCGTT-3'	CGCC	Therm3	1	Yes
CCNA_00202	+	216190	216173	5'-GCCCTTGAAGGATGACGACT-3'	CGCC	Therm3	1	Yes
CCNA_00204	-	220507	220462	5'-ATAGGCCTTGGCGCCGGCGC-3'	GGTG	Therm3	3	No
CCNA_00204	-	220507	220435	5'-CGAGAAGCGGTTGTAGCCGT-3'	GGCG	Therm3	1	No
CCNA_00204	-	220507	220519	5'-AGCCTCGCCGCCCTCGCCAT-3'	GGCG	Therm3	1	No
CCNA_00204	-	220507	220465	5'-GGCCTTGGCGCCGGCGCCGG-3'	GGTG	Therm3	7	No
CCNA_00204	-	220507	220456	5'-GGCGTGATAGGCCTTGGCGC-3'	GGCG	Therm3	4	No
CCNA_00204	-	220507	220438	5'-AGAAGCGGTTGTAGCCGTGG-3'	GTGA	Pas	1	No
CCNA_00204	-	220507	220450	5'-GCCGTGGGCGTGATAGGCCT-3'	GGCG	Therm3	1	No
CCNA_00206	+	220865	220895	5'-TGTTCCCAGACTTATACGTC-3'	CGCC	Therm3	1	Yes
CCNA_00206	+	220865	220888	5'-AGACTTATACGTCTGGCGCT-3'	CGCC	Therm3	1	Yes
CCNA_00206	+	220865	220953	5'-AAGCCCGGCAAGGGCTTCGA-3'	CGCC	Therm3	1	Yes
CCNA_00206	+	220865	220926	5'-CTTCTTCACCTTGTCGACCA-3'	CACC	Therm3	2	Yes
CCNA_00206	+	220894	220953	5'-AAGCCCGGCAAGGGCTTCGA-3'	CGCC	Therm3	1	Yes
CCNA_00206	+	220894	220888	5'-AGACTTATACGTCTGGCGCT-3'	CGCC	Therm3	1	Yes
CCNA_00206	+	220894	220895	5'-TGTTCCCAGACTTATACGTC-3'	CGCC	Therm3	1	Yes
CCNA_00206	+	220894	220926	5'-CTTCTTCACCTTGTCGACCA-3'	CACC	Therm3	2	Yes
CCNA_00209	-	225050	224979	5'-ACCACTTCTTCCGCGTTTCC-3'	GGGG	Therm3	1	No
CCNA_00209	-	225050	225003	5'-GTTTGTGACACTTTGTGGGC-3'	GGCG	Therm3	1	No
CCNA_00209	-	225050	224986	5'-TCTTCCGCGTTTCCAGGGGT-3'	GTGA	Pas	1	No
CCNA_00210	+	225058	225019	5'-ATCGAAAGATTTAGAAGGTT-3'	CACC	Therm3	1	Yes
CCNA_00210	+	225058	225051	5'-GTCGCATAGTTTCGTGCCTT-3'	CGCC	Therm3	1	Yes
CCNA_00210	+	225058	225131	5'-GACCAGAGCGGTCGTCGCCA-3'	CGCC	Therm3	2	Yes
CCNA_00210	+	225058	225158	5'-GGCCGCGCCGGATGCCGAAA-3'	CGCC	Therm3	1	Yes
CCNA_00210	-	227022	227040	5'-ATCGCCTTCTCGATTAACGT-3'	GGCG	Therm3	1	Yes
CCNA_00211	+	227610	227615	5'-CAGATGGCCCCTCACGACGC-3'	CCCC	Therm3	1	Yes
CCNA_00211	+	227610	227640	5'-CGGTCAGGGAAAAACGAAGG-3'	CGCC	Therm3	1	Yes
CCNA_00211	+	227610	227642	5'-AGCGGTCAGGGAAAAACGAA-3'	CCCC	Therm3	1	Yes
CCNA_00211	+	227610	227643	5'-AAGCGGTCAGGGAAAAACGA-3'	CCCC	Therm3	1	Yes
CCNA_00211	+	227610	227568	5'-ACGATGGTGACAAAGAAAAA-3'	CGCC	Therm3	1	Yes
CCNA_00211	+	227610	227584	5'-CGAGCCTCCTTAGCAAACGA-3'	CACC	Therm3	1	Yes
CCNA_00211	+	227610	227702	5'-CGCGCGGTGCGGCGCCCATT-3'	CGCC	Therm3	1	Yes
CCNA_00211	+	227647	227615	5'-CAGATGGCCCCTCACGACGC-3'	CCCC	Therm3	1	Yes
CCNA_00211	+	227647	227643	5'-AAGCGGTCAGGGAAAAACGA-3'	CCCC	Therm3	1	Yes
CCNA_00211	+	227647	227702	5'-CGCGCGGTGCGGCGCCCATT-3'	CGCC	Therm3	1	Yes
CCNA_00211	+	227647	227713	5'-CCCACCCACATCGCGCGGTG-3'	CGCC	Therm3	1	Yes
CCNA_00211	+	227647	227718	5'-GGAAGCCCACCCACATCGCG-3'	CACC	Therm3	1	Yes
CCNA_00211	+	227647	227642	5'-AGCGGTCAGGGAAAAACGAA-3'	CCCC	Therm3	1	Yes
CCNA_00211	+	227647	227640	5'-CGGTCAGGGAAAAACGAAGG-3'	CGCC	Therm3	1	Yes
CCNA_00211	+	227654	227615	5'-CAGATGGCCCCTCACGACGC-3'	CCCC	Therm3	1	Yes
CCNA_00211	+	227654	227640	5'-CGGTCAGGGAAAAACGAAGG-3'	CGCC	Therm3	1	Yes
CCNA_00211	+	227654	227642	5'-AGCGGTCAGGGAAAAACGAA-3'	CCCC	Therm3	1	Yes
CCNA_00211	+	227654	227643	5'-AAGCGGTCAGGGAAAAACGA-3'	CCCC	Therm3	1	Yes
CCNA_00211	+	227654	227702	5'-CGCGCGGTGCGGCGCCCATT-3'	CGCC	Therm3	1	Yes
CCNA_00211	+	227654	227713	5'-CCCACCCACATCGCGCGGTG-3'	CGCC	Therm3	1	Yes
CCNA_00211	+	227654	227718	5'-GGAAGCCCACCCACATCGCG-3'	CACC	Therm3	1	Yes
CCNA_00211	+	227654	227750	5'-CAGGTCCTCCTGCCAAAGCT-3'	CGCC	Therm3	1	Yes
CCNA_00211	+	227667	227750	5'-CAGGTCCTCCTGCCAAAGCT-3'	CGCC	Therm3	1	Yes
CCNA_00211	+	227667	227640	5'-CGGTCAGGGAAAAACGAAGG-3'	CGCC	Therm3	1	Yes
CCNA_00211	+	227667	227642	5'-AGCGGTCAGGGAAAAACGAA-3'	CCCC	Therm3	1	Yes
CCNA_00211	+	227667	227643	5'-AAGCGGTCAGGGAAAAACGA-3'	CCCC	Therm3	1	Yes
CCNA_00211	+	227667	227702	5'-CGCGCGGTGCGGCGCCCATT-3'	CGCC	Therm3	1	Yes
CCNA_00211	+	227667	227713	5'-CCCACCCACATCGCGCGGTG-3'	CGCC	Therm3	1	Yes
CCNA_00211	+	227667	227718	5'-GGAAGCCCACCCACATCGCG-3'	CACC	Therm3	1	Yes
CCNA_00214	+	230205	230281	5'-GAGCACAAGGAGGCTCGCGG-3'	CTCC	Therm3	1	Yes
CCNA_00214	+	230205	230294	5'-CGGTGGCGGCGGCGAGCACA-3'	CTCC	Therm3	2	Yes
CCNA_00214	+	230205	230284	5'-GGCGAGCACAAGGAGGCTCG-3'	CGCC	Therm3	1	Yes
CCNA_00214	+	230205	230275	5'-AAGGAGGCTCGCGGCGGAGA-3'	CGCC	Therm3	1	Yes
CCNA_00214	+	230205	230223	5'-ACCACGAGATGCGCGGTCGG-3'	CTCC	Therm3	1	Yes
CCNA_00214	+	230205	230225	5'-AAACCACGAGATGCGCGGTC-3'	CCCC	Therm3	1	Yes
CCNA_00214	+	230205	230305	5'-GGCGTGAGCGGCGGTGGCGG-3'	CGCC	Therm3	4	Yes
CCNA_00214	+	230205	230198	5'-CGACCGCCTAGAGACTGCTA-3'	CTCC	Therm3	1	Yes
CCNA_00214	+	230205	230226	5'-GAAACCACGAGATGCGCGGT-3'	CCCC	Therm3	1	Yes
CCNA_00214	+	231159	231259	5'-GTCACCCTCAAACTCGGTGT-3'	CACC	Therm3	1	Yes
CCNA_00214	+	231159	231217	5'-CGAGAAGCGCACCTTGGCGA-3'	CCCC	Therm3	1	Yes
CCNA_00214	+	231159	231223	5'-GCCGCCCGAGAAGCGCACCT-3'	CGCC	Therm3	1	Yes
CCNA_00214	+	231159	231157	5'-ACGCGTCTGCTTCAGACCGA-3'	CACC	Therm3	1	Yes
CCNA_00214	+	231159	231205	5'-CTTGGCGAAGGGGCCCAGAT-3'	CGCC	Therm3	1	Yes
CCNA_00215	+	232550	232630	5'-GACGTTTCCGGTGATTTCGC-3'	CGCC	Therm3	2	Yes
CCNA_00215	+	232550	232642	5'-GTTGTAGAACAGGACGTTTC-3'	CACC	Therm3	1	Yes
CCNA_00215	-	232652	232634	5'-ATGACAACGACCCAGTCCGC-3'	GGCG	Therm3	1	Yes
CCNA_00215	-	232897	232805	5'-CCCCGCCGCCCTGACCTTCC-3'	GTGA	Pas	1	Yes
CCNA_00215	-	232897	232818	5'-ACCTTCCCGGTGATCTTCGC-3'	GTGA	Pas	1	Yes
CCNA_00215	-	232897	232841	5'-TGACGACCGGGTGCCGCTGG-3'	GTGA	Pas	1	Yes
CCNA_00215	-	232897	232828	5'-GATCTTCGCCGGTGACGACC-3'	GGTG	Therm3	1	Yes
CCNA_00215	-	232897	232817	5'-ACCTTCCCGGTGATCTTCGC-3'	GGTG	Therm3	1	Yes
CCNA_00215	-	232897	232804	5'-CCCCGCCGCCCTGACCTTCC-3'	GGTG	Therm3	1	Yes
CCNA_00215	-	232897	232877	5'-CAGCAAGAAAACCTGTTCAT-3'	GGCG	Therm3	1	Yes
CCNA_00215	-	233047	233042	5'-ACCCCGCTGTTCGACGCCAA-3'	GGCG	Therm3	1	Yes
CCNA_00215	+	233239	233196	5'-ACGGTGACGGGTTCGCCCAC-3'	CTCC	Therm3	1	Yes
CCNA_00215	+	233239	233215	5'-GACACCGAAATACTCGGCGA-3'	CACC	Therm3	1	Yes
CCNA_00215	+	233239	233221	5'-TTCCGAGACACCGAAATACT-3'	CGCC	Therm3	1	Yes
CCNA_00215	+	233239	233299	5'-GTGCGCGTAGATCTGAGCCA-3'	CGCC	Therm3	1	Yes
CCNA_00215	+	233239	233321	5'-CCCAGCCGAGCAGCGAAACG-3'	CACC	Therm3	1	Yes
CCNA_00216	-	233884	233853	5'-GATCTCGATATCGTCGAAGG-3'	GGCG	Therm3	1	No
CCNA_00216	-	233884	233793	5'-GATGAAGGCGTCCAGGGCCT-3'	GGCG	Therm3	5	No
CCNA_00216	-	233884	233850	5'-ACCGATCTCGATATCGTCGA-3'	GGCG	Therm3	2	No
CCNA_00216	-	233884	233863	5'-TCGTCGAAGGCGGCGGGCAT-3'	GGCG	Therm3	1	No
CCNA_00216	-	233884	233928	5'-GGCCATTGTCGAGAGCGGGC-3'	GGCG	Therm3	1	No
CCNA_00216	-	233884	233900	5'-TTCCTAGACCAACTGTCCGT-3'	GGGG	Therm3	1	No
CCNA_00217	+	234638	234620	5'-CGACGAATAGGGGAAGAAGT-3'	CGCC	Therm3	1	Yes
CCNA_00217	+	234638	234632	5'-TTCGATGACCTTCGACGAAT-3'	CCCC	Therm3	1	Yes
CCNA_00217	+	234638	234686	5'-CAAGGTGAGGGTCAGCCCCT-3'	CGCC	Therm3	2	Yes
CCNA_00217	+	234638	234704	5'-AAAGTCATAACCGGGCTTCA-3'	CACC	Therm3	1	Yes
CCNA_00217	+	236033	235985	5'-GCCGAAGTCCGCGAGCGCCT-3'	CGCC	Therm3	1	Yes
CCNA_00217	+	236033	236070	5'-CCATGCCCTCGGTCAGCAGC-3'	CCCC	Therm3	1	Yes
CCNA_00218	-	236915	236835	5'-CAGCAGGGCGGCGCCGATCA-3'	GGCG	Therm3	2	No
CCNA_00218	-	236915	236930	5'-GCCTGTGGATCAAGTCTGTA-3'	GGCG	Therm3	1	No
CCNA_00218	-	236915	236839	5'-AGGGCGGCGCCGATCAAGGC-3'	GGGG	Therm3	1	No
CCNA_00218	-	236915	236841	5'-GGCGGCGCCGATCAAGGCGG-3'	GGCG	Therm3	3	No
CCNA_00218	-	236915	236863	5'-GCGGTTCTCGAACGGGACAT-3'	GGCG	Therm3	1	No
CCNA_00218	-	236915	236877	5'-GGACATCGGCGCTTGGGACA-3'	GGAG	Therm3	1	No
CCNA_00218	-	236915	236884	5'-GGCGCTTGGGACATGGAGGC-3'	GGAG	Therm3	1	No
CCNA_00218	-	236915	236899	5'-GAGGCTGGAGATGGTCTTCT-3'	GGCG	Therm3	1	No
CCNA_00218	-	236915	236823	5'-GCAGGCGCTCAACAGCAGGG-3'	GGCG	Therm3	1	No
CCNA_00218	-	236915	236838	5'-CAGGGCGGCGCCGATCAAGG-3'	GGGG	Therm3	1	No
CCNA_00218	-	236915	236820	5'-CGCGCAGGCGCTCAACAGCA-3'	GGCG	Therm3	1	No
CCNA_00220	-	237185	237121	5'-CCGCCCCGCGCCCGACTTCA-3'	GGCG	Therm3	1	Yes
CCNA_00220	-	237185	237178	5'-GGAGTTCCGGGGCAAGACCG-3'	GGTG	Therm3	1	Yes
CCNA_00220	-	237185	237165	5'-CCCGGTCGCTCTCGGAGTTC-3'	GGGG	Therm3	1	Yes
CCNA_00220	-	237185	237157	5'-CGGAAAGACCCGGTCGCTCT-3'	GGAG	Therm3	1	Yes
CCNA_00224	+	240852	240915	5'-TGCTGAAGTACAAGACCCAG-3'	CCCC	Therm3	1	No
CCNA_00224	+	240852	240914	5'-GCTGAAGTACAAGACCCAGT-3'	CCCC	Therm3	1	No
CCNA_00224	+	240852	240852	5'-ACGTCGACCAGACCAGCGTC-3'	CGCC	Therm3	1	No
CCNA_00224	+	240852	240847	5'-GACCAGACCAGCGTCTGGCG-3'	CCCC	Therm3	1	No
CCNA_00224	+	240852	240845	5'-CCAGACCAGCGTCTGGCGCG-3'	CGCC	Therm3	1	No
CCNA_00224	+	240879	240845	5'-CCAGACCAGCGTCTGGCGCG-3'	CGCC	Therm3	1	No
CCNA_00224	+	240879	240847	5'-GACCAGACCAGCGTCTGGCG-3'	CCCC	Therm3	1	No
CCNA_00224	+	240879	240914	5'-GCTGAAGTACAAGACCCAGT-3'	CCCC	Therm3	1	No
CCNA_00224	+	240879	240915	5'-TGCTGAAGTACAAGACCCAG-3'	CCCC	Therm3	1	No
CCNA_00224	+	240879	240979	5'-GGCAAGGATCGTCCGATCTC-3'	CGCC	Therm3	1	No
CCNA_00224	+	240879	240852	5'-ACGTCGACCAGACCAGCGTC-3'	CGCC	Therm3	1	No
CCNA_00228	-	244691	244595	5'-CTCAATGGCCAACAGGGTGA-3'	GGCG	Therm3	1	No
CCNA_00228	-	244691	244616	5'-GGCGATCGCGAACACCGCGT-3'	GGAG	Therm3	3	No
CCNA_00228	-	244691	244633	5'-CGTCGGAGAACAACACCAAG-3'	GGTG	Therm3	1	No
CCNA_00228	-	244727	244769	5'-CGGCCGCCCCGTCTTAGTCC-3'	GTGA	Pas	1	No
CCNA_00228	-	244727	244633	5'-CGTCGGAGAACAACACCAAG-3'	GGTG	Therm3	1	No
CCNA_00231	+	246989	246948	5'-CCTCACCTCGACGGTCAAGA-3'	CTCC	Therm3	1	Yes
CCNA_00231	+	246989	247084	5'-CGAGCGCCAGGCGCATCATG-3'	CACC	Therm3	1	Yes
CCNA_00230	-	247045	246966	5'-GATCTCCGTCTTGACCGTCG-3'	GGTG	Therm3	1	No
CCNA_00230	-	247045	246981	5'-CGTCGAGGTGAGGCTCGTAC-3'	GGGG	Therm3	1	No
CCNA_00230	-	247045	247003	5'-GGGATCGTGGGGTTTGGTCA-3'	GGCG	Therm3	1	No
CCNA_00230	-	247045	247023	5'-TGGCGCGTCCTTCTTGGGCT-3'	GGCG	Therm3	1	No
CCNA_00230	-	247045	246967	5'-GATCTCCGTCTTGACCGTCG-3'	GTGA	Pas	1	No
CCNA_00230	-	247045	246990	5'-GAGGCTCGTACAGGGGATCG-3'	GGGG	Therm3	1	No
CCNA_00233	+	248014	248034	5'-CGACGCTCAACCCGGTTCGG-3'	CGCC	Therm3	1	Yes
CCNA_00233	+	248014	248037	5'-TGCCGACGCTCAACCCGGTT-3'	CTCC	Therm3	1	Yes
CCNA_00233	+	248014	248094	5'-CCGTCCAGATCGAGGGATTT-3'	CTCC	Therm3	1	Yes
CCNA_00233	+	248025	248034	5'-CGACGCTCAACCCGGTTCGG-3'	CGCC	Therm3	1	Yes
CCNA_00233	+	248025	248037	5'-TGCCGACGCTCAACCCGGTT-3'	CTCC	Therm3	1	Yes
CCNA_00233	+	248025	248094	5'-CCGTCCAGATCGAGGGATTT-3'	CTCC	Therm3	1	Yes
CCNA_00234	+	249993	250009	5'-AATCGATCAGCACGGTCAAC-3'	CACC	Therm3	1	Yes
CCNA_00234	+	249993	249959	5'-CTGGTCGCCAGCCGCGCGCG-3'	CGCC	Therm3	1	Yes
CCNA_00234	+	249993	249984	5'-CAGCGCGGCGTCCGAATGGT-3'	CCCC	Therm3	1	Yes
CCNA_00234	+	249993	249999	5'-CACGGTCAACAGGTGCAGCG-3'	CGCC	Therm3	1	Yes
CCNA_00234	+	249993	250059	5'-GGTCTTGAGGCTCTCGACAA-3'	CACC	Therm3	1	Yes
CCNA_00237	+	252437	252387	5'-GCTCGAGAAAGGCGCGATTG-3'	CGCC	Therm3	1	Yes
CCNA_00237	+	252437	252398	5'-GACGCTTTGCGGCTCGAGAA-3'	CGCC	Therm3	1	Yes
CCNA_00237	+	252437	252422	5'-GGTAAAGCTTTCCCTGCTTC-3'	CGCC	Therm3	1	Yes
CCNA_00237	+	252437	252448	5'-GGCGTCACAGCTTCAACGCA-3'	CGCC	Therm3	1	Yes
CCNA_00237	+	252437	252469	5'-TTCGCCCGATCCTATCGGTC-3'	CGCC	Therm3	1	Yes
CCNA_00240	+	255224	255177	5'-TTCGCCGGCGCGGCGGGTTC-3'	CGCC	Therm3	1	Yes
CCNA_00240	+	255224	255187	5'-GCGTCTGATTTTCGCCGGCG-3'	CGCC	Therm3	2	Yes
CCNA_00240	+	255224	255192	5'-ATCATGCGTCTGATTTTCGC-3'	CGCC	Therm3	1	Yes
CCNA_00240	+	255224	255257	5'-CGACCGGGAGAGTGTCGCGC-3'	CGCC	Therm3	1	Yes
CCNA_00240	+	255224	255272	5'-TCCCCATTCCCGCCACGACC-3'	CTCC	Therm3	1	Yes
CCNA_03917	-	256357	256374	5'-CCCCCGTCCCAATTTGGTGC-3'	GTGA	Pas	1	No
CCNA_03917	-	256357	256367	5'-ACAGTTCCCCCGTCCCAATT-3'	GGTG	Therm3	1	No
CCNA_03917	-	256357	256333	5'-GCCTTGAAGAGCGGTTTATT-3'	GGTG	Therm3	1	No
CCNA_03917	-	256357	256290	5'-GGCGGCCGCCACGACGAAGA-3'	GGCG	Therm3	1	No
CCNA_03917	-	256357	256269	5'-AAGGCCGATGCTGCTGACAG-3'	GGCG	Therm3	1	No
CCNA_03917	-	256357	256394	5'-CGTGAACGCGTTTGGCGCAA-3'	GGTG	Therm3	1	No
CCNA_03917	-	256357	256397	5'-GAACGCGTTTGGCGCAAGGG-3'	GGCG	Therm3	1	No
CCNA_03917	-	256357	256386	5'-TTGGTGCACGTGAACGCGTT-3'	GGCG	Therm3	1	No
CCNA_03917	-	256376	256290	5'-GGCGGCCGCCACGACGAAGA-3'	GGCG	Therm3	1	No
CCNA_03917	-	256376	256333	5'-GCCTTGAAGAGCGGTTTATT-3'	GGTG	Therm3	1	No
CCNA_03917	-	256376	256367	5'-ACAGTTCCCCCGTCCCAATT-3'	GGTG	Therm3	1	No
CCNA_03917	-	256376	256386	5'-TTGGTGCACGTGAACGCGTT-3'	GGCG	Therm3	1	No
CCNA_03917	-	256376	256394	5'-CGTGAACGCGTTTGGCGCAA-3'	GGTG	Therm3	1	No
CCNA_03917	-	256376	256397	5'-GAACGCGTTTGGCGCAAGGG-3'	GGCG	Therm3	1	No
CCNA_03917	-	256376	256374	5'-CCCCCGTCCCAATTTGGTGC-3'	GTGA	Pas	1	No
CCNA_00247	-	259482	259532	5'-ACTCAAGCCCCTGTATGTCC-3'	GGCG	Therm3	1	No
CCNA_00249	+	260870	260836	5'-CGATAAGCTGGCCGACGAGC-3'	CGCC	Therm3	2	Yes
CCNA_00249	+	260870	260863	5'-GCCCGACGATCAACGTCACA-3'	CCCC	Therm3	1	Yes
CCNA_00250	-	262392	262385	5'-AACGTGCCGCCGCCCTATGC-3'	GGCG	Therm3	2	Yes
CCNA_00250	-	262392	262395	5'-CGCCCTATGCGGGCGCAGGA-3'	GGCG	Therm3	1	Yes
CCNA_00250	+	262492	262466	5'-CTAGGTGGTTGAAATAGCGA-3'	CACC	Therm3	1	Yes
CCNA_00250	+	262492	262444	5'-GTGGGCTTCCTGGTGGCGGT-3'	CGCC	Therm3	1	Yes
CCNA_00250	+	262492	262451	5'-AGCGACGGTGGGCTTCCTGG-3'	CGCC	Therm3	1	Yes
CCNA_00250	+	262492	262484	5'-TGTCGCCATCGCCACTGACT-3'	CACC	Therm3	1	Yes
CCNA_00250	+	262492	262510	5'-GTAGAACTCCAGGTGCTTGT-3'	CGCC	Therm3	2	Yes
CCNA_00250	+	262492	262520	5'-GGTACTCGTCGTAGAACTCC-3'	CACC	Therm3	1	Yes
CCNA_00250	+	262492	262577	5'-GGAAGACGATATCGATGGTC-3'	CTCC	Therm3	1	Yes
CCNA_00250	+	262492	262454	5'-AATAGCGACGGTGGGCTTCC-3'	CACC	Therm3	1	Yes
CCNA_00252	-	264686	264719	5'-GTAGTCGGCGCCGCCGACAT-3'	GGCG	Therm3	2	No
CCNA_00252	-	264686	264704	5'-GAACTGGCTGTCGTTGTAGT-3'	GGCG	Therm3	1	No
CCNA_00252	-	264686	264597	5'-TCGTCGACGACCATCACATT-3'	GGCG	Therm3	1	No
CCNA_00252	-	264686	264671	5'-TCCGGCCTGACGACGGGCGG-3'	GGTG	Therm3	1	No
CCNA_00252	-	264686	264668	5'-CGATCCGGCCTGACGACGGG-3'	GGTG	Therm3	1	No
CCNA_00252	-	264686	264665	5'-GGCCGATCCGGCCTGACGAC-3'	GGCG	Therm3	1	No
CCNA_00252	-	264686	264674	5'-GGCCTGACGACGGGCGGTGG-3'	GGCG	Therm3	1	No
CCNA_00252	-	265795	265713	5'-GGCGTGCGCTGCGGCTTCGC-3'	GGCG	Therm3	1	No
CCNA_00252	-	265795	265792	5'-GTCTGGATCACGCCCCGTAA-3'	GGCG	Therm3	1	No
CCNA_00252	-	265812	265713	5'-GGCGTGCGCTGCGGCTTCGC-3'	GGCG	Therm3	1	No
CCNA_00252	-	265812	265792	5'-GTCTGGATCACGCCCCGTAA-3'	GGCG	Therm3	1	No
CCNA_00253	+	265957	265924	5'-CGTTACGCCTCATGCCCAGC-3'	CGCC	Therm3	1	Yes
CCNA_00253	+	265957	265957	5'-CTGTCGCCCGGCGGACCTCG-3'	CCCC	Therm3	1	Yes
CCNA_00253	+	265957	265969	5'-CTCTCCTGAAGACTGTCGCC-3'	CGCC	Therm3	1	Yes
CCNA_00253	+	265957	266012	5'-ATTGCCCGTGGCGCCGACCA-3'	CGCC	Therm3	1	Yes
CCNA_00253	+	265957	266024	5'-CTCGCGGCCCACATTGCCCG-3'	CGCC	Therm3	1	Yes
CCNA_00253	+	265957	265955	5'-GTCGCCCGGCGGACCTCGCG-3'	CGCC	Therm3	1	Yes
CCNA_00257	-	271625	271531	5'-GATTTCCTTACGGCCGAAAT-3'	GGCG	Therm3	1	No
CCNA_00257	-	271625	271585	5'-CACGGTCGGCTCCTGCGGTC-3'	GGTG	Therm3	1	No
CCNA_00257	-	271625	271588	5'-GGTCGGCTCCTGCGGTCGGG-3'	GGGG	Therm3	1	No
CCNA_00257	-	271625	271660	5'-ATAAAGATATCTTTATGTCA-3'	GGCG	Therm3	1	No
CCNA_00259	-	272689	272730	5'-CAAGCCAAGGCGGTAGCTCG-3'	GGTG	Therm3	1	No
CCNA_00259	-	272689	272717	5'-TCGTATCCGTTGGCAAGCCA-3'	GGCG	Therm3	1	No
CCNA_00259	-	272689	272606	5'-TCCAGCGCTTCGATCAGTTC-3'	GGAG	Therm3	1	No
CCNA_00261	+	273656	273616	5'-AAGCCGCTCGGTTCATCTAG-3'	CGCC	Therm3	1	Yes
CCNA_00261	+	273656	273654	5'-AGAATCGAGCGGACGCGGTA-3'	CACC	Therm3	1	Yes
CCNA_00261	+	273656	273701	5'-CCAGGCAGGATCAGCGATGA-3'	CTCC	Therm3	1	Yes
CCNA_00261	+	273656	273734	5'-AACGGCTTGTAGCCGCCCGA-3'	CCCC	Therm3	1	Yes
CCNA_00260	-	273800	273742	5'-CCTGGCCTTATGACCCCTTC-3'	GGCG	Therm3	1	No
CCNA_00260	-	273800	273822	5'-GGTCCACTGGATGCCCGAAG-3'	GGTG	Therm3	1	No
CCNA_00260	-	273800	273832	5'-ATGCCCGAAGAGGTGCCGCT-3'	GGCG	Therm3	1	No
CCNA_00261	-	274078	273979	5'-TCGGGTGTTCAAACCGACCG-3'	GTGA	Pas	1	Yes
CCNA_00261	-	274078	274011	5'-GCTGGCCTCGTTCGCGAACA-3'	GGAG	Therm3	1	Yes
CCNA_00261	-	274078	274080	5'-CATGCCCGAGACCGAGTTCT-3'	GGCG	Therm3	1	Yes
CCNA_00263	-	276261	276223	5'-CAGCGCAGCGTGCGCCAGGG-3'	GTGA	Pas	1	No
CCNA_00263	-	276261	276162	5'-CTCGGCGGGCGCCTGGGCCA-3'	GGCG	Therm3	3	No
CCNA_00263	-	276261	276218	5'-CGATCAGCGCAGCGTGCGCC-3'	GGGG	Therm3	2	No
CCNA_00263	-	276261	276219	5'-GATCAGCGCAGCGTGCGCCA-3'	GGGG	Therm3	1	No
CCNA_00263	-	276261	276220	5'-ATCAGCGCAGCGTGCGCCAG-3'	GGGG	Therm3	1	No
CCNA_00263	-	276261	276222	5'-CAGCGCAGCGTGCGCCAGGG-3'	GGTG	Therm3	1	No
CCNA_00265	+	278019	278075	5'-CGCGTCGCGCAGAGCGCCGA-3'	CGCC	Therm3	2	Yes
CCNA_00265	+	278019	277970	5'-GCGAACTTGGCGAGACGGTC-3'	CGCC	Therm3	1	Yes
CCNA_00265	+	278019	277983	5'-ATAGCGACGTTTTGCGAACT-3'	CGCC	Therm3	1	Yes
CCNA_00265	+	278019	278012	5'-TGCTTTTTCTTGGTTTGACA-3'	CGCC	Therm3	1	Yes
CCNA_00265	+	278019	278039	5'-GTCATTGAGCCGTTCGACGA-3'	CGCC	Therm3	1	Yes
CCNA_00265	+	278019	278100	5'-TTCCATCTTCGAGATAGGCG-3'	CTCC	Therm3	1	Yes
CCNA_00265	+	278019	278105	5'-GCGGGTTCCATCTTCGAGAT-3'	CGCC	Therm3	1	Yes
CCNA_R0005	+	281946	282037	5'-ACAGAATTTCGAGGAAAATG-3'	CACC	Therm3	1	Yes
CCNA_R0005	+	281946	282034	5'-GAATTTCGAGGAAAATGAGG-3'	CTCC	Therm3	1	Yes
CCNA_R0005	+	281946	282012	5'-GAGACCGGCAGACGACCCAG-3'	CACC	Therm3	1	Yes
CCNA_R0005	+	281946	281969	5'-CCTCTCGGCCCTGACCAGGT-3'	CGCC	Therm3	1	Yes
CCNA_00269	+	283961	283912	5'-GGCTCCAGCGGGGCCGTCTC-3'	CCCC	Therm3	1	Yes
CCNA_00269	+	283961	283913	5'-CGGCTCCAGCGGGGCCGTCT-3'	CCCC	Therm3	1	Yes
CCNA_00269	+	283961	283924	5'-TCTTCCTCGTCCGGCTCCAG-3'	CCCC	Therm3	1	Yes
CCNA_00269	+	283961	283968	5'-CTGACCCTTCCCCCATCCAA-3'	CCCC	Therm3	1	Yes
CCNA_00269	+	283961	284035	5'-AGGGGTAGGGGTGGGGTGAT-3'	CGCC	Therm3	1	Yes
CCNA_00269	+	283961	283969	5'-CCTGACCCTTCCCCCATCCA-3'	CCCC	Therm3	1	Yes
CCNA_00269	+	283961	284044	5'-TCGATGGGGAGGGGTAGGGG-3'	CCCC	Therm3	4	Yes
CCNA_00269	+	283961	284047	5'-CCCTCGATGGGGAGGGGTAG-3'	CACC	Therm3	3	Yes
CCNA_00269	+	283961	284049	5'-TCCCCTCGATGGGGAGGGGT-3'	CCCC	Therm3	3	Yes
CCNA_00269	+	283961	284055	5'-TTCCCCTCCCCTCGATGGGG-3'	CCCC	Therm3	3	Yes
CCNA_00269	+	283961	284058	5'-AAGTTCCCCTCCCCTCGATG-3'	CTCC	Therm3	2	Yes
CCNA_00269	+	283961	284042	5'-GATGGGGAGGGGTAGGGGTG-3'	CACC	Therm3	4	Yes
CCNA_00269	+	283961	284060	5'-TCAAGTTCCCCTCCCCTCGA-3'	CCCC	Therm3	2	Yes
CCNA_00269	+	284049	284042	5'-GATGGGGAGGGGTAGGGGTG-3'	CACC	Therm3	4	Yes
CCNA_00269	+	284049	284035	5'-AGGGGTAGGGGTGGGGTGAT-3'	CGCC	Therm3	1	Yes
CCNA_00269	+	284049	284044	5'-TCGATGGGGAGGGGTAGGGG-3'	CCCC	Therm3	4	Yes
CCNA_00269	+	284049	284047	5'-CCCTCGATGGGGAGGGGTAG-3'	CACC	Therm3	3	Yes
CCNA_00269	+	284049	284049	5'-TCCCCTCGATGGGGAGGGGT-3'	CCCC	Therm3	3	Yes
CCNA_00269	+	284049	284055	5'-TTCCCCTCCCCTCGATGGGG-3'	CCCC	Therm3	3	Yes
CCNA_00269	+	284049	284058	5'-AAGTTCCCCTCCCCTCGATG-3'	CTCC	Therm3	2	Yes
CCNA_00269	+	284049	284060	5'-TCAAGTTCCCCTCCCCTCGA-3'	CCCC	Therm3	2	Yes
CCNA_00271	+	285227	285197	5'-GCGAGCTTGGCTTTCGAAAG-3'	CCCC	Therm3	1	Yes
CCNA_00271	+	285227	285219	5'-CGGCGGTCCCGACGCGACGG-3'	CGCC	Therm3	2	Yes
CCNA_00271	+	285227	285222	5'-CATCGGCGGTCCCGACGCGA-3'	CGCC	Therm3	1	Yes
CCNA_00271	+	285227	285239	5'-TCGTCCCTCTACAGACGCAT-3'	CGCC	Therm3	1	Yes
CCNA_00271	+	285227	285276	5'-GCCTCGGGGACCTTATCGTC-3'	CGCC	Therm3	1	Yes
CCNA_00271	+	285227	285292	5'-CGGGGTTTCGATCTCGGCCT-3'	CCCC	Therm3	5	Yes
CCNA_00271	+	285227	285322	5'-CTTGTCGTGTACGCCGACCT-3'	CGCC	Therm3	1	Yes
CCNA_00271	+	285227	285312	5'-ACGCCGACCTTGGCGACGTG-3'	CCCC	Therm3	1	Yes
CCNA_00273	+	286771	286840	5'-TCATCGGTGACGGCCTCCAC-3'	CGCC	Therm3	1	Yes
CCNA_00273	+	286771	286727	5'-TCATTTCCGAGCGTCAAGGT-3'	CCCC	Therm3	1	Yes
CCNA_00273	+	286771	286728	5'-GTCATTTCCGAGCGTCAAGG-3'	CCCC	Therm3	1	Yes
CCNA_00273	+	286771	286731	5'-CGTGTCATTTCCGAGCGTCA-3'	CACC	Therm3	1	Yes
CCNA_00273	+	286771	286754	5'-AGCCATGATGAGCGTCAGGT-3'	CGCC	Therm3	1	Yes
CCNA_00273	+	286771	286793	5'-CAGGTCGGCGGCGTTATCGA-3'	CACC	Therm3	1	Yes
CCNA_00273	+	286771	286805	5'-CTTCAGCGTCGCCAGGTCGG-3'	CGCC	Therm3	1	Yes
CCNA_00273	+	286771	286808	5'-CTTCTTCAGCGTCGCCAGGT-3'	CGCC	Therm3	1	Yes
CCNA_00273	+	286771	286856	5'-CATCAGAGCGCGCAGCTCAT-3'	CACC	Therm3	2	Yes
CCNA_00273	+	286799	286808	5'-CTTCTTCAGCGTCGCCAGGT-3'	CGCC	Therm3	1	Yes
CCNA_00273	+	286799	286754	5'-AGCCATGATGAGCGTCAGGT-3'	CGCC	Therm3	1	Yes
CCNA_00273	+	286799	286793	5'-CAGGTCGGCGGCGTTATCGA-3'	CACC	Therm3	1	Yes
CCNA_00273	+	286799	286805	5'-CTTCAGCGTCGCCAGGTCGG-3'	CGCC	Therm3	1	Yes
CCNA_00273	+	286799	286840	5'-TCATCGGTGACGGCCTCCAC-3'	CGCC	Therm3	1	Yes
CCNA_00273	+	286799	286856	5'-CATCAGAGCGCGCAGCTCAT-3'	CACC	Therm3	2	Yes
CCNA_00274	+	287636	287678	5'-ACGACCGCGATCGTCCAAGA-3'	CGCC	Therm3	1	Yes
CCNA_00274	+	287636	287618	5'-AACACCATGAAGCTACGCTA-3'	CTCC	Therm3	1	Yes
CCNA_00277	+	290161	290156	5'-AACGGGCGCGGGGCTGGTCA-3'	CACC	Therm3	1	Yes
CCNA_00277	+	290161	290168	5'-GATGCTGACGGAAACGGGCG-3'	CCCC	Therm3	1	Yes
CCNA_00277	+	290161	290173	5'-GGATCGATGCTGACGGAAAC-3'	CGCC	Therm3	1	Yes
CCNA_00277	+	290161	290239	5'-TCCATCGCGCCGGCGTCGGC-3'	CGCC	Therm3	3	Yes
CCNA_00277	+	290161	290249	5'-CTGCAGCGTGTCCATCGCGC-3'	CGCC	Therm3	1	Yes
CCNA_00281	-	294567	294605	5'-CTCGAGCCTCGGACGCAAAG-3'	GGAG	Therm3	1	No
CCNA_00281	-	294567	294571	5'-AGGAAGGCGATGCGCATGGC-3'	GGGG	Therm3	1	No
CCNA_00281	-	294567	294570	5'-GAGGAAGGCGATGCGCATGG-3'	GGGG	Therm3	1	No
CCNA_00281	-	294567	294526	5'-GGCGACGAGTTCGGCGAGGC-3'	GTGA	Pas	1	No
CCNA_00281	-	294567	294555	5'-GAAATCAGGAGTGCCGAGGA-3'	GGCG	Therm3	1	No
CCNA_00281	-	294567	294567	5'-GCCGAGGAAGGCGATGCGCA-3'	GGCG	Therm3	1	No
CCNA_00281	-	294567	294531	5'-GAGTTCGGCGAGGCAGGTGA-3'	GGCG	Therm3	1	No
CCNA_00281	-	294567	294525	5'-GGCGACGAGTTCGGCGAGGC-3'	GGTG	Therm3	1	No
CCNA_00281	-	294567	294516	5'-ATGGCCCGAGGCGACGAGTT-3'	GGCG	Therm3	1	No
CCNA_00281	-	294567	294504	5'-GCAGACGATCTCATGGCCCG-3'	GGCG	Therm3	1	No
CCNA_00281	-	294567	294541	5'-AGGCAGGTGACGGCGAAATC-3'	GGAG	Therm3	1	No
CCNA_00282	+	294645	294738	5'-CTTGGCGCCTTCCTTCACCT-3'	CGCC	Therm3	1	Yes
CCNA_00282	+	294645	294717	5'-GGCGGCATGTTCCTGCGAAC-3'	CGCC	Therm3	1	Yes
CCNA_00282	+	294645	294714	5'-GGCATGTTCCTGCGAACAGG-3'	CGCC	Therm3	1	Yes
CCNA_00282	+	294645	294702	5'-CGAACAGGCGGCGAGCGACA-3'	CGCC	Therm3	1	Yes
CCNA_00282	+	294645	294699	5'-ACAGGCGGCGAGCGACAGGG-3'	CGCC	Therm3	1	Yes
CCNA_00282	+	294645	294690	5'-GAGCGACAGGGCGGCGGCCC-3'	CGCC	Therm3	1	Yes
CCNA_00282	+	294645	294687	5'-CGACAGGGCGGCGGCCCCGG-3'	CGCC	Therm3	1	Yes
CCNA_00282	+	294645	294629	5'-CTTGTTGGTCGGCTGGATAA-3'	CTCC	Therm3	1	Yes
CCNA_00282	+	294645	294619	5'-GGCTGGATAACGGAGCACCA-3'	CGCC	Therm3	1	Yes
CCNA_00285	-	297565	297615	5'-CCCCCTGTCATCAAAAACGA-3'	GGCG	Therm3	1	No
CCNA_00285	-	297565	297570	5'-GTCCTCGATGCGGAAAAGAG-3'	GGCG	Therm3	1	No
CCNA_00285	-	297565	297545	5'-CTCGGCGACGTCGGTCAAGG-3'	GGCG	Therm3	1	No
CCNA_00285	-	297565	297503	5'-CAGGGCCTCGGCCAGGGTCT-3'	GGCG	Therm3	7	No
CCNA_00285	-	297565	297527	5'-GGTGGCCCAGCCAGCTTCCT-3'	GGCG	Therm3	1	No
CCNA_00285	-	297565	297506	5'-GGCCTCGGCCAGGGTCTTGG-3'	GGTG	Therm3	2	No
CCNA_00285	-	297565	297542	5'-TTCCTCGGCGACGTCGGTCA-3'	GGCG	Therm3	2	No
CCNA_00287	-	299340	299243	5'-GCGGGTGGCGCTGATCGCTG-3'	GGCG	Therm3	1	No
CCNA_00287	-	299340	299270	5'-CGGGTCGTCTACGCCGTGTC-3'	GGCG	Therm3	1	No
CCNA_00287	-	299340	299293	5'-CGGCCAGTCGCTCGCCGGCC-3'	GGCG	Therm3	1	No
CCNA_00287	-	299340	299386	5'-CGAGTTCCCAACAGAGGTTA-3'	GGCG	Therm3	1	No
CCNA_00287	-	299340	299389	5'-GTTCCCAACAGAGGTTATGG-3'	GGGG	Therm3	1	No
CCNA_00288	+	300103	300054	5'-CGACCTGATCAAGCCGGGCG-3'	CGCC	Therm3	1	No
CCNA_00288	+	300103	300059	5'-TGGAGCGACCTGATCAAGCC-3'	CGCC	Therm3	1	No
CCNA_00288	+	300103	300079	5'-ATCCCAAGAAGATCCGGGAC-3'	CTCC	Therm3	1	No
CCNA_00289	-	300837	300746	5'-GGCGCCGGCGATGCCGCGCA-3'	GGTG	Therm3	1	No
CCNA_00289	-	300837	300789	5'-GGCGCTGAAGGCGGTCTTCT-3'	GTGA	Pas	1	No
CCNA_00289	-	300837	300883	5'-AGTTCGGAAATATAGATTCA-3'	GGAG	Therm3	1	No
CCNA_00289	-	300837	300821	5'-TAGCCCTTCGCGGCGCCGCA-3'	GGCG	Therm3	1	No
CCNA_00289	-	300837	300811	5'-TGATCATCGCTAGCCCTTCG-3'	GGCG	Therm3	1	No
CCNA_00289	-	300837	300764	5'-CAGGGTGGCCCCAGCAATCA-3'	GGCG	Therm3	1	No
CCNA_00289	-	300837	300788	5'-GGCGCTGAAGGCGGTCTTCT-3'	GGTG	Therm3	1	No
CCNA_00289	-	300837	300776	5'-AGCAATCAGGGCGGCGCTGA-3'	GGCG	Therm3	3	No
CCNA_00289	-	300837	300767	5'-GGTGGCCCCAGCAATCAGGG-3'	GGCG	Therm3	1	No
CCNA_00290	-	303973	303878	5'-TGAAGGTCCCCGCATTGGTC-3'	GGCG	Therm3	1	No
CCNA_00290	-	303973	303897	5'-CAGGCGAACGCCAAAGCGGT-3'	GGCG	Therm3	1	No
CCNA_00290	-	303973	303906	5'-GCCAAAGCGGTTGGCGCCCT-3'	GGCG	Therm3	1	No
CCNA_00290	-	303973	303933	5'-CACGCCGTCCAGGTCGCCGT-3'	GGAG	Therm3	1	No
CCNA_00290	-	303973	303948	5'-GCCGTCGGAGTCGCTATCAG-3'	GGCG	Therm3	1	No
CCNA_00290	-	303973	303951	5'-GTCGGAGTCGCTATCAGAGG-3'	GGTG	Therm3	1	No
CCNA_00290	-	303973	303993	5'-AATCGTGGCCGAGTTGGTCA-3'	GGCG	Therm3	1	No
CCNA_00290	-	304318	304355	5'-GTCACGATGCGGCGAAAATA-3'	GTGA	Pas	1	No
CCNA_00290	-	304318	304354	5'-GTCACGATGCGGCGAAAATA-3'	GGTG	Therm3	1	No
CCNA_00290	-	304318	304343	5'-CACTAATTCGGGTCACGATG-3'	GGCG	Therm3	1	No
CCNA_00290	-	304318	304247	5'-AGGCGGCGAAACCCATGGCC-3'	GGAG	Therm3	1	No
CCNA_00290	-	304318	304230	5'-GACCGGGGTCTCGGCCGAGG-3'	GGCG	Therm3	1	No
CCNA_00290	-	304318	304227	5'-GGAGACCGGGGTCTCGGCCG-3'	GGCG	Therm3	1	No
CCNA_00290	-	304318	304252	5'-GCGAAACCCATGGCCAGGAG-3'	GGAG	Therm3	1	No
CCNA_00290	-	304383	304343	5'-CACTAATTCGGGTCACGATG-3'	GGCG	Therm3	1	No
CCNA_00290	-	304383	304354	5'-GTCACGATGCGGCGAAAATA-3'	GGTG	Therm3	1	No
CCNA_00290	-	304383	304382	5'-CCCGCTCGCGACACGCACTA-3'	GGCG	Therm3	1	No
CCNA_00290	-	304383	304408	5'-CAATCGTCTATCGCATGGCT-3'	GGCG	Therm3	1	No
CCNA_00290	-	304383	304411	5'-TCGTCTATCGCATGGCTTGG-3'	GGGG	Therm3	1	No
CCNA_00290	-	304383	304413	5'-GTCTATCGCATGGCTTGGCG-3'	GGCG	Therm3	1	No
CCNA_00290	-	304383	304355	5'-GTCACGATGCGGCGAAAATA-3'	GTGA	Pas	1	No
CCNA_00291	+	304431	304512	5'-CCACAGAGACCACGGCGCGC-3'	CGCC	Therm3	2	Yes
CCNA_00291	+	304431	304520	5'-GGCCCGATCCACAGAGACCA-3'	CGCC	Therm3	1	Yes
CCNA_00291	+	304431	304498	5'-GCGCGCCGGCGGGATCGCGC-3'	CCCC	Therm3	1	Yes
CCNA_00291	+	304431	304484	5'-TCGCGCCGGGGATCGGTCTG-3'	CACC	Therm3	1	Yes
CCNA_00291	+	304431	304415	5'-GCGATTCGACGAAGCAGATA-3'	CGCC	Therm3	1	Yes
CCNA_00291	+	304431	304384	5'-CAAGCCATGCGATAGACGAT-3'	CGCC	Therm3	1	Yes
CCNA_00291	+	304431	304461	5'-TGTGTTCGCCAGCGGCATCG-3'	CTCC	Therm3	1	Yes
CCNA_00291	+	304431	304437	5'-GCTTCACCGATTCAAGCGAG-3'	CGCC	Therm3	1	Yes
CCNA_00291	+	304431	304486	5'-GATCGCGCCGGGGATCGGTC-3'	CCCC	Therm3	1	Yes
CCNA_00292	+	305769	305755	5'-TCTCGACCGTGAGCCCGCCC-3'	CACC	Therm3	2	Yes
CCNA_00292	+	305769	305799	5'-CATGGGCAGGTAGACAGCGA-3'	CGCC	Therm3	1	Yes
CCNA_00292	+	305769	305855	5'-GCGCTTCCCGCTTCCGCCGG-3'	CGCC	Therm3	1	Yes
CCNA_00292	+	305769	305857	5'-AGGCGCTTCCCGCTTCCGCC-3'	CCCC	Therm3	1	Yes
CCNA_00292	+	305769	305858	5'-CAGGCGCTTCCCGCTTCCGC-3'	CCCC	Therm3	1	Yes
CCNA_00294	-	309061	309082	5'-GAGGGCTCGATCCTGATCGA-3'	GGCG	Therm3	1	Yes
CCNA_00299	+	312678	312777	5'-GCTTCGATACCGGGATTGCC-3'	CGCC	Therm3	1	Yes
CCNA_00299	+	312678	312764	5'-GATTGCCGGGCGCCGCGACA-3'	CGCC	Therm3	1	Yes
CCNA_00299	+	312678	312750	5'-GCGACAAGGCGGCCGCACAG-3'	CGCC	Therm3	1	Yes
CCNA_00299	+	312678	312695	5'-CGCGCCCGCCGGACCCGACG-3'	CTCC	Therm3	1	Yes
CCNA_00299	+	312678	312724	5'-CTGGGCGATCTTCCAGGCCA-3'	CGCC	Therm3	1	Yes
CCNA_00299	+	312678	312667	5'-GGTCAGCTTTTCCATGAGCG-3'	CCCC	Therm3	1	Yes
CCNA_00299	+	312678	312665	5'-TCAGCTTTTCCATGAGCGCG-3'	CACC	Therm3	1	Yes
CCNA_00299	+	312678	312742	5'-GCGGCCGCACAGCGGCGACT-3'	CGCC	Therm3	2	Yes
CCNA_00300	-	314536	314455	5'-TCTCGTCGCGGGTCCCTGCC-3'	GGAG	Therm3	1	No
CCNA_00300	-	314536	314458	5'-CGTCGCGGGTCCCTGCCCGG-3'	GGCG	Therm3	1	No
CCNA_00300	-	314536	314461	5'-CGCGGGTCCCTGCCCGGAGG-3'	GGGG	Therm3	1	No
CCNA_00300	-	314536	314485	5'-GTACAGGTTCTCCGACAAAG-3'	GGAG	Therm3	1	No
CCNA_00300	-	314536	314559	5'-CGGGATTGTAGCGGGTTGCG-3'	GGCG	Therm3	1	No
CCNA_00301	+	314588	314568	5'-GTTTGAACGGGGAGTTTAGA-3'	CACC	Therm3	1	Yes
CCNA_00301	+	314588	314610	5'-CTGTTCGGCGGCTTCGGCCA-3'	CGCC	Therm3	2	Yes
CCNA_00301	+	314588	314625	5'-CAGATTCTGGGCGGACTGTT-3'	CGCC	Therm3	1	Yes
CCNA_00301	+	314588	314637	5'-GGTGCCCGAATTCAGATTCT-3'	CGCC	Therm3	1	Yes
CCNA_00301	+	314588	314658	5'-GTGGCGCGGGTCGACGGGCT-3'	CACC	Therm3	1	Yes
CCNA_00301	+	314588	314677	5'-GCTTGGCCTCGTCGACCGCG-3'	CGCC	Therm3	1	Yes
CCNA_00301	+	314588	314581	5'-CTCCCCAACGCTTGTTTGAA-3'	CCCC	Therm3	1	Yes
CCNA_00301	+	314588	314579	5'-CCCCAACGCTTGTTTGAACG-3'	CTCC	Therm3	1	Yes
CCNA_00301	+	314954	314913	5'-CAGGGCGTAGGCCTTGGCGA-3'	CCCC	Therm3	3	Yes
CCNA_00301	+	314954	314919	5'-CATGCACAGGGCGTAGGCCT-3'	CGCC	Therm3	2	Yes
CCNA_00301	+	314954	314931	5'-GACGTCCTCATCCATGCACA-3'	CGCC	Therm3	1	Yes
CCNA_00302	+	315569	315603	5'-CTGCGCATGGGCGCTGGCGG-3'	CACC	Therm3	2	Yes
CCNA_00302	+	315569	315606	5'-CAGCTGCGCATGGGCGCTGG-3'	CGCC	Therm3	1	Yes
CCNA_00302	+	315569	315609	5'-CATCAGCTGCGCATGGGCGC-3'	CGCC	Therm3	1	Yes
CCNA_00302	+	315569	315615	5'-CGCCTCCATCAGCTGCGCAT-3'	CGCC	Therm3	1	Yes
CCNA_00308	+	323544	323637	5'-CAGCACCTTGCCCAGCATGC-3'	CGCC	Therm3	1	Yes
CCNA_00309	-	324069	324105	5'-CCGACACGGTTAAGGATCAA-3'	GGCG	Therm3	1	No
CCNA_00311	-	326173	326212	5'-TCTCCTCCCCCGTGCAACGG-3'	GGAG	Therm3	7	No
CCNA_00311	-	326173	326210	5'-GATCTCCTCCCCCGTGCAAC-3'	GGGG	Therm3	2	No
CCNA_00311	-	326173	326209	5'-TGATCTCCTCCCCCGTGCAA-3'	GGGG	Therm3	3	No
CCNA_00311	-	326173	326140	5'-GGCCCCGGCCTTGCGCGCGG-3'	GGCG	Therm3	2	No
CCNA_00311	-	326173	326088	5'-GAACGGAAACCGAAAGGGAT-3'	GGCG	Therm3	1	No
CCNA_00311	-	326173	326095	5'-AACCGAAAGGGATTGGCGCT-3'	GGCG	Therm3	1	No
CCNA_00311	-	326173	326187	5'-TCGTCCATGCGGTCTTATGG-3'	GTGA	Pas	1	No
CCNA_00311	-	326173	326137	5'-GTCGGCCCCGGCCTTGCGCG-3'	GGCG	Therm3	1	No
CCNA_00312	-	326669	326667	5'-TTACGCCCGCTCCCCCCGAG-3'	GGAG	Therm3	1	No
CCNA_00312	-	326669	326707	5'-TCCGCCCGGGATCGGCAACC-3'	GGCG	Therm3	1	No
CCNA_00313	+	326756	326825	5'-GTTCGAAGCCAAGCTGGCGG-3'	CTCC	Therm3	3	No
CCNA_00313	+	326756	326828	5'-CGAGTTCGAAGCCAAGCTGG-3'	CGCC	Therm3	1	No
CCNA_00313	+	326756	326831	5'-GGCCGAGTTCGAAGCCAAGC-3'	CGCC	Therm3	1	No
CCNA_00313	+	327381	327333	5'-CCTCGGGTCGGAAGGAAGTG-3'	CACC	Therm3	1	No
CCNA_00315	-	330759	330734	5'-CCAGGACGTCGATGAATTCG-3'	GGAG	Therm3	1	No
CCNA_00315	-	330759	330672	5'-TTCGGTCATCTCCAGCACAC-3'	GGAG	Therm3	1	No
CCNA_00317	-	332947	332898	5'-CGTACTCGATGTACTTCTCG-3'	GGCG	Therm3	2	No
CCNA_00317	-	332947	332932	5'-CGATCCGCCGCCGCCGTTAC-3'	GGAG	Therm3	1	No
CCNA_00317	-	332947	332971	5'-GCATTGGTCCAAGAATTTCA-3'	GGGG	Therm3	1	No
CCNA_00317	-	332947	332989	5'-CATGGGGTCCTTTTGTCCCA-3'	GGCG	Therm3	1	No
CCNA_00317	-	332971	332971	5'-GCATTGGTCCAAGAATTTCA-3'	GGGG	Therm3	1	No
CCNA_00317	-	332971	332898	5'-CGTACTCGATGTACTTCTCG-3'	GGCG	Therm3	2	No
CCNA_00317	-	332971	332932	5'-CGATCCGCCGCCGCCGTTAC-3'	GGAG	Therm3	1	No
CCNA_00317	-	332971	332989	5'-CATGGGGTCCTTTTGTCCCA-3'	GGCG	Therm3	1	No
CCNA_00318	+	333080	333085	5'-GTTTTAACATTTCGTCACGA-3'	CGCC	Therm3	1	Yes
CCNA_00322	+	335761	335743	5'-AAGGCGCTAACCTATGTACG-3'	CACC	Therm3	1	Yes
CCNA_00322	+	335761	335730	5'-ATGTACGCGGTGATCAAAAC-3'	CGCC	Therm3	1	Yes
CCNA_00322	+	335761	335762	5'-TTTGCGAACGCACGTTTTTA-3'	CGCC	Therm3	1	Yes
CCNA_00322	+	335761	335795	5'-CGCCCGCCGGGTTTCCGAGC-3'	CGCC	Therm3	1	Yes
CCNA_00321	-	335784	335816	5'-CGCCCGCTCGGAAACCCGGC-3'	GGCG	Therm3	1	No
CCNA_00321	-	335784	335825	5'-GGAAACCCGGCGGGCGAAGA-3'	GGCG	Therm3	3	No
CCNA_00321	-	335784	335812	5'-GGAACGCCCGCTCGGAAACC-3'	GGCG	Therm3	1	No
CCNA_00321	-	335824	335825	5'-GGAAACCCGGCGGGCGAAGA-3'	GGCG	Therm3	3	No
CCNA_00321	-	335824	335852	5'-ACTTATACAGCCCAAGGCTC-3'	GGAG	Therm3	1	No
CCNA_00321	-	335824	335816	5'-CGCCCGCTCGGAAACCCGGC-3'	GGCG	Therm3	1	No
CCNA_00321	-	335824	335861	5'-GCCCAAGGCTCGGGAGTCAA-3'	GGCG	Therm3	1	No
CCNA_00321	-	335824	335869	5'-CTCGGGAGTCAACGGCGTAG-3'	GGCG	Therm3	1	No
CCNA_00321	-	335824	335812	5'-GGAACGCCCGCTCGGAAACC-3'	GGCG	Therm3	1	No
CCNA_00323	-	337220	337154	5'-GGACGACCTGCGACACGTCG-3'	GGCG	Therm3	1	Yes
CCNA_00323	-	337220	337124	5'-CGTGTTGAACAAGACCGACC-3'	GGTG	Therm3	1	Yes
CCNA_00323	-	337392	337307	5'-CAATCCGGCCCATGGCGAGC-3'	GGGG	Therm3	1	Yes
CCNA_00323	-	337392	337434	5'-AAGAGCGACGTCCACGATGA-3'	GGCG	Therm3	1	Yes
CCNA_00323	-	337392	337299	5'-GACTTCCTCAATCCGGCCCA-3'	GGCG	Therm3	1	Yes
CCNA_00323	-	337392	337437	5'-GAGCGACGTCCACGATGACG-3'	GTGA	Pas	1	Yes
CCNA_00324	-	338429	338450	5'-TGTCGTTACCTCGCCACGTC-3'	GGCG	Therm3	1	No
CCNA_00324	-	338429	338460	5'-TCGCCACGTCTGGCGCAGAC-3'	GGCG	Therm3	1	No
CCNA_00324	-	338438	338486	5'-GGAAGTAAAGCCCGACGACG-3'	GGCG	Therm3	1	No
CCNA_00324	-	338438	338460	5'-TCGCCACGTCTGGCGCAGAC-3'	GGCG	Therm3	1	No
CCNA_00324	-	338438	338450	5'-TGTCGTTACCTCGCCACGTC-3'	GGCG	Therm3	1	No
CCNA_00327	+	340212	340195	5'-CAGGTGGGCGAAGACATGTA-3'	CGCC	Therm3	1	No
CCNA_00327	+	340212	340241	5'-CGTCTATCCCGCCAACCTTT-3'	CTCC	Therm3	1	No
CCNA_00327	+	340212	340214	5'-GCTGCGCAGCCGCCGCTTCC-3'	CACC	Therm3	1	No
CCNA_00327	+	340212	340210	5'-CGCAGCCGCCGCTTCCAGGT-3'	CGCC	Therm3	3	No
CCNA_00328	+	340560	340636	5'-GATGACCGCCACAACAGGCC-3'	CGCC	Therm3	1	Yes
CCNA_00330	-	342657	342572	5'-TCCGCCGCGCTTGAGGATCA-3'	GGAG	Therm3	1	No
CCNA_00330	-	342657	342575	5'-GCCGCGCTTGAGGATCAGGG-3'	GGCG	Therm3	1	No
CCNA_00330	-	342657	342587	5'-GATCAGGGAGGCGCGGAAGT-3'	GGCG	Therm3	1	No
CCNA_00333	-	345005	345009	5'-CACCGCCCCGCTCGAACCGG-3'	GTGA	Pas	1	No
CCNA_00333	-	345005	345006	5'-TCCACCGCCCCGCTCGAACC-3'	GGAG	Therm3	3	No
CCNA_00333	-	345005	344975	5'-CACTCCACCAAGGCTTTCGA-3'	GGCG	Therm3	1	No
CCNA_00333	-	345005	344916	5'-AGCCGTTCACGAAACGAGGC-3'	GGCG	Therm3	1	No
CCNA_00333	-	345005	344980	5'-CACCAAGGCTTTCGACGGCG-3'	GGCG	Therm3	1	No
CCNA_00335	-	345655	345698	5'-GCGCGCGCCCAAGAGGCCCT-3'	GGCG	Therm3	1	Yes
CCNA_00335	-	345655	345649	5'-TCGCACGCTCGCCCTGGCCC-3'	GGCG	Therm3	4	Yes
CCNA_00335	-	345983	345960	5'-ACCGAGCCCTACGGCTTCTC-3'	GTGA	Pas	1	Yes
CCNA_00335	-	345983	345899	5'-CGCGCGTTCCAGGATGTAGA-3'	GGCG	Therm3	1	Yes
CCNA_00335	-	345983	345913	5'-TGTAGATGGCGACGGCAAGA-3'	GGCG	Therm3	1	Yes
CCNA_00335	-	345983	346022	5'-GCCGCCTTCGAGGTCAAGGC-3'	GGCG	Therm3	2	Yes
CCNA_00338	+	348385	348359	5'-GCGAACACCATCACCCGAAC-3'	CGCC	Therm3	1	Yes
CCNA_00338	+	348385	348411	5'-GTCTTTCGCGGACGCGCGCT-3'	CTCC	Therm3	1	Yes
CCNA_00338	-	349299	349230	5'-CTTCCGTCTGGCCTATGACA-3'	GGTG	Therm3	1	Yes
CCNA_00338	-	349299	349285	5'-CGCGAACTTCCGGCCCTGGT-3'	GGCG	Therm3	1	Yes
CCNA_00338	-	349299	349320	5'-TCTGGACATCTACGACACCC-3'	GGCG	Therm3	1	Yes
CCNA_00338	-	349299	349330	5'-TACGACACCCAGGCGGGCCT-3'	GGCG	Therm3	1	Yes
CCNA_00338	-	349299	349345	5'-GGGCCTGGGCGACAAGAACC-3'	GTGA	Pas	1	Yes
CCNA_00339	+	350719	350762	5'-CGCCCGTACAGATACAAAAA-3'	CGCC	Therm3	1	Yes
CCNA_00339	+	350719	350678	5'-ATCGAAGCGGCCACAGTGCG-3'	CGCC	Therm3	1	Yes
CCNA_00339	+	350728	350678	5'-ATCGAAGCGGCCACAGTGCG-3'	CGCC	Therm3	1	Yes
CCNA_00339	+	350728	350762	5'-CGCCCGTACAGATACAAAAA-3'	CGCC	Therm3	1	Yes
CCNA_00339	-	350907	350814	5'-GAGGGCGAGCATGAGCGAGG-3'	GTGA	Pas	1	Yes
CCNA_00339	-	350907	350839	5'-ACAAGGCCGAAACGGCCGGT-3'	GGGG	Therm3	1	Yes
CCNA_00339	-	350907	350841	5'-AAGGCCGAAACGGCCGGTCG-3'	GGCG	Therm3	1	Yes
CCNA_00339	-	350907	350861	5'-GGGCGGCCGCTACCGCTACG-3'	GGTG	Therm3	1	Yes
CCNA_00340	+	352401	352468	5'-CGGCACGGGGGCGCCGAACT-3'	CGCC	Therm3	1	Yes
CCNA_00340	+	352401	352480	5'-GGCGAAGCCGCGCGGCACGG-3'	CGCC	Therm3	2	Yes
CCNA_00340	+	352401	352482	5'-GCGGCGAAGCCGCGCGGCAC-3'	CCCC	Therm3	1	Yes
CCNA_00340	+	352401	352483	5'-GGCGGCGAAGCCGCGCGGCA-3'	CCCC	Therm3	1	Yes
CCNA_00340	+	352401	352501	5'-GGCTTCATCGGGCGTGAAGG-3'	CGCC	Therm3	1	Yes
CCNA_00340	+	352401	352366	5'-TTATAGGAGCGCTGTTTCGC-3'	CGCC	Therm3	1	Yes
CCNA_00340	+	352401	352382	5'-CTGAAATGTGGCCGGGTTAT-3'	CTCC	Therm3	1	Yes
CCNA_00341	+	353547	353623	5'-GATCAGAACCGACATTTAGC-3'	CGCC	Therm3	1	Yes
CCNA_00341	+	353547	353608	5'-TTAGCGGGCGCCCTTCACAG-3'	CGCC	Therm3	1	Yes
CCNA_00341	+	353547	353572	5'-GGCGCCGTCAGACAGATCGT-3'	CGCC	Therm3	1	Yes
CCNA_00341	+	353547	353515	5'-TTTCTTGCCGAGTTCGACGT-3'	CACC	Therm3	1	Yes
CCNA_00341	+	353547	353593	5'-CACAGCGGCGACGATCTTCT-3'	CGCC	Therm3	2	Yes
CCNA_00341	+	353547	353569	5'-GCCGTCAGACAGATCGTTGG-3'	CGCC	Therm3	1	Yes
CCNA_00342	-	355360	355293	5'-CGCACCTACTGCGGCAATGT-3'	GGCG	Therm3	1	Yes
CCNA_00342	-	355360	355343	5'-GGCCGAGAAGGCCTGGCTGC-3'	GGAG	Therm3	1	Yes
CCNA_00342	-	356805	356807	5'-CGACTCGGCCCTGTCGGAAG-3'	GGCG	Therm3	1	Yes
CCNA_00342	-	356805	356810	5'-CTCGGCCCTGTCGGAAGAGG-3'	GGTG	Therm3	1	Yes
CCNA_00342	-	356805	356781	5'-CGCCGGCCAGGCCCACTATG-3'	GTGA	Pas	1	Yes
CCNA_00345	-	360199	360147	5'-CCCCGTGCACGCGCAAAACA-3'	GTGA	Pas	1	No
CCNA_00345	-	360199	360104	5'-GATGACGATCGGCGTCTCAT-3'	GGGG	Therm3	1	No
CCNA_00345	-	360199	360105	5'-ATGACGATCGGCGTCTCATC-3'	GGGG	Therm3	1	No
CCNA_00345	-	360199	360107	5'-GACGATCGGCGTCTCATCGG-3'	GGCG	Therm3	1	No
CCNA_00345	-	360199	360146	5'-CCCCGTGCACGCGCAAAACA-3'	GGTG	Therm3	1	No
CCNA_00345	-	360199	360237	5'-TGTCGGTCCAGCCAGGGAAG-3'	GGCG	Therm3	1	No
CCNA_00346	+	360335	360333	5'-CCGTTCTGTCAGACCTTTGG-3'	CGCC	Therm3	1	Yes
CCNA_00346	+	360335	360383	5'-CCTTCAGGACGCGCCATAAG-3'	CGCC	Therm3	1	Yes
CCNA_00346	+	360335	360336	5'-CGGCCGTTCTGTCAGACCTT-3'	CTCC	Therm3	1	Yes
CCNA_R0104	-	362212	362187	5'-GGGGGAACCCCGCCAGAGGG-3'	GGCG	Therm3	1	Yes
CCNA_R0104	-	362212	362138	5'-GAAAAAGGCCCCGCCTCTTG-3'	GGAG	Therm3	1	Yes
CCNA_R0104	-	362212	362141	5'-AAAGGCCCCGCCTCTTGAGG-3'	GGCG	Therm3	1	Yes
CCNA_R0104	-	362212	362144	5'-GGCCCCGCCTCTTGAGGAGG-3'	GGGG	Therm3	1	Yes
CCNA_R0104	-	362212	362164	5'-CGGGGCCAGTCTGTTTTTCG-3'	GGGG	Therm3	1	Yes
CCNA_R0104	-	362212	362165	5'-GGGGCCAGTCTGTTTTTCGA-3'	GGGG	Therm3	1	Yes
CCNA_R0104	-	362212	362166	5'-GGGCCAGTCTGTTTTTCGAG-3'	GGGG	Therm3	1	Yes
CCNA_R0104	-	362212	362167	5'-GGCCAGTCTGTTTTTCGAGG-3'	GGGG	Therm3	1	Yes
CCNA_R0104	-	362212	362183	5'-GAGGGGGGGAACCCCGCCAG-3'	GGGG	Therm3	1	Yes
CCNA_R0104	-	362212	362184	5'-AGGGGGGGAACCCCGCCAGA-3'	GGGG	Therm3	1	Yes
CCNA_R0104	-	362212	362185	5'-GGGGGGGAACCCCGCCAGAG-3'	GGGG	Therm3	1	Yes
CCNA_R0104	-	362212	362190	5'-GGAACCCCGCCAGAGGGGGG-3'	GGCG	Therm3	1	Yes
CCNA_R0104	-	362212	362193	5'-ACCCCGCCAGAGGGGGGCGG-3'	GGGG	Therm3	1	Yes
CCNA_00350	-	366013	366012	5'-CCCCACCCGCTTCAGACTCA-3'	GGCG	Therm3	1	No
CCNA_00350	-	366013	365919	5'-GGAGGAATTCCGGCTCGGTG-3'	GGAG	Therm3	1	No
CCNA_00350	-	366013	365914	5'-CTGGCGGAGGAATTCCGGCT-3'	GGTG	Therm3	1	No
CCNA_00350	-	366013	365941	5'-GAGGAAGTCACGCACGCTTT-3'	GGGG	Therm3	1	No
CCNA_00353	+	369178	369262	5'-TCGGGCATGAATTCGGTCTC-3'	CGCC	Therm3	1	Yes
CCNA_00353	+	369178	369159	5'-GCGCGGCGCCAGAACCCTAT-3'	CCCC	Therm3	1	Yes
CCNA_00353	+	369178	369176	5'-CGGTTCCGTGCGGGGAGGCG-3'	CGCC	Therm3	2	Yes
CCNA_00353	+	369178	369181	5'-GCTCACGGTTCCGTGCGGGG-3'	CGCC	Therm3	1	Yes
CCNA_00353	+	369178	369184	5'-CACGCTCACGGTTCCGTGCG-3'	CTCC	Therm3	1	Yes
CCNA_00353	+	369178	369186	5'-GTCACGCTCACGGTTCCGTG-3'	CCCC	Therm3	1	Yes
CCNA_00353	+	369178	369225	5'-ACGCGAGGTCTCGACAAACA-3'	CGCC	Therm3	1	Yes
CCNA_00352	-	369202	369216	5'-GAACCGTGAGCGTGACCTAA-3'	GGGG	Therm3	1	No
CCNA_00352	-	369202	369174	5'-ATGGGTCCCCAATAGGGTTC-3'	GGCG	Therm3	1	No
CCNA_00352	-	369202	369116	5'-CAGCGTGATGAGCGCGGCCC-3'	GGCG	Therm3	1	No
CCNA_00352	-	369202	369206	5'-CTCCCCGCACGGAACCGTGA-3'	GTGA	Pas	1	No
CCNA_00352	-	369202	369200	5'-CCGCGCCTCCCCGCACGGAA-3'	GTGA	Pas	1	No
CCNA_00352	-	369337	369266	5'-CGCGTCTGGAAAAGCGACGC-3'	GGAG	Therm3	1	No
CCNA_00352	-	369337	369338	5'-CCGGTTTTTCGCCGCCTTCT-3'	GGTG	Therm3	1	No
CCNA_00352	-	369337	369341	5'-GTTTTTCGCCGCCTTCTGGG-3'	GGTG	Therm3	1	No
CCNA_00352	-	369337	369386	5'-CCTCGATGTCGGGTTCACGC-3'	GGCG	Therm3	1	No
CCNA_00354	+	370413	370488	5'-CATCGGCACGAGGCTGATCA-3'	CGCC	Therm3	1	Yes
CCNA_00354	+	370413	370387	5'-GGGATAACCCTACCGACGAT-3'	CACC	Therm3	1	Yes
CCNA_00354	+	370413	370414	5'-GGGCACTCCCCCGCGTCACT-3'	CACC	Therm3	1	Yes
CCNA_00354	+	370420	370414	5'-GGGCACTCCCCCGCGTCACT-3'	CACC	Therm3	1	Yes
CCNA_00354	+	370420	370488	5'-CATCGGCACGAGGCTGATCA-3'	CGCC	Therm3	1	Yes
CCNA_00354	+	370420	370387	5'-GGGATAACCCTACCGACGAT-3'	CACC	Therm3	1	Yes
CCNA_00356	+	372614	372708	5'-ATCCGGCGCGCCCGACTGCG-3'	CGCC	Therm3	1	Yes
CCNA_00356	+	372614	372657	5'-CAGGGCCAAAAGGCTACGCG-3'	CGCC	Therm3	1	Yes
CCNA_00356	+	372614	372705	5'-CGGCGCGCCCGACTGCGCGG-3'	CGCC	Therm3	1	Yes
CCNA_00356	-	372817	372721	5'-ACGTCCGCCGCCGCGCAGTC-3'	GGCG	Therm3	1	Yes
CCNA_00356	-	372817	372778	5'-GTGTATACGCCCGGCTACCA-3'	GGCG	Therm3	1	Yes
CCNA_00356	-	372817	372781	5'-TATACGCCCGGCTACCAGGG-3'	GGGG	Therm3	1	Yes
CCNA_00356	-	372817	372810	5'-CTACCGCCTGATGCCGTTCC-3'	GGTG	Therm3	1	Yes
CCNA_00356	-	372817	372856	5'-TTCTTCGCCAGCGGTCGAGA-3'	GGCG	Therm3	1	Yes
CCNA_00356	-	372817	372811	5'-CTACCGCCTGATGCCGTTCC-3'	GTGA	Pas	1	Yes
CCNA_00357	+	373496	373536	5'-CGCCAGAGCCAGGGCGCCGG-3'	CGCC	Therm3	5	Yes
CCNA_00357	+	373496	373539	5'-ACCCGCCAGAGCCAGGGCGC-3'	CGCC	Therm3	1	Yes
CCNA_00357	+	373496	373545	5'-GCCAAGACCCGCCAGAGCCA-3'	CGCC	Therm3	1	Yes
CCNA_00357	+	373496	373584	5'-CGTCGGCTTGAACTGCGGCG-3'	CGCC	Therm3	1	Yes
CCNA_00357	+	373496	373589	5'-CAGGCCGTCGGCTTGAACTG-3'	CGCC	Therm3	1	Yes
CCNA_00359	+	375821	375778	5'-TTCAAGGTCGAGATCGAGGC-3'	CGCC	Therm3	2	Yes
CCNA_00359	+	375821	375815	5'-CAGCATGAGCAACCAGGATC-3'	CGCC	Therm3	1	Yes
CCNA_00359	+	375821	375842	5'-GATAGTCGCGGACAACATAA-3'	CTCC	Therm3	1	Yes
CCNA_00359	+	375829	375842	5'-GATAGTCGCGGACAACATAA-3'	CTCC	Therm3	1	Yes
CCNA_00359	+	375829	375815	5'-CAGCATGAGCAACCAGGATC-3'	CGCC	Therm3	1	Yes
CCNA_00358	-	375854	375871	5'-TGTTGTCCGCGACTATCGGA-3'	GGGG	Therm3	1	No
CCNA_00358	-	375854	375872	5'-GTTGTCCGCGACTATCGGAC-3'	GGGG	Therm3	1	No
CCNA_00358	-	375854	375873	5'-TTGTCCGCGACTATCGGACG-3'	GGGG	Therm3	1	No
CCNA_00358	-	375854	375875	5'-GTCCGCGACTATCGGACGGG-3'	GGAG	Therm3	1	No
CCNA_00358	-	375854	375879	5'-GCGACTATCGGACGGGGGGA-3'	GGCG	Therm3	1	No
CCNA_00358	-	375854	375882	5'-ACTATCGGACGGGGGGAGGG-3'	GGCG	Therm3	1	No
CCNA_00364	-	380815	380756	5'-ACTCGCGCGAGGAATAGCCA-3'	GGGG	Therm3	1	No
CCNA_00364	-	380815	380826	5'-CAGCTCTTCTTCGTCGATAT-3'	GGTG	Therm3	1	No
CCNA_00364	-	380815	380790	5'-TGTTGCAGATCTCCAGGATC-3'	GTGA	Pas	1	No
CCNA_00364	-	380823	380790	5'-TGTTGCAGATCTCCAGGATC-3'	GTGA	Pas	1	No
CCNA_00364	-	380823	380756	5'-ACTCGCGCGAGGAATAGCCA-3'	GGGG	Therm3	1	No
CCNA_00364	-	380823	380826	5'-CAGCTCTTCTTCGTCGATAT-3'	GGTG	Therm3	1	No
CCNA_00364	-	380834	380826	5'-CAGCTCTTCTTCGTCGATAT-3'	GGTG	Therm3	1	No
CCNA_00364	-	380834	380790	5'-TGTTGCAGATCTCCAGGATC-3'	GTGA	Pas	1	No
CCNA_00364	-	380834	380756	5'-ACTCGCGCGAGGAATAGCCA-3'	GGGG	Therm3	1	No
CCNA_00364	-	380834	380883	5'-GACGTTGTCGTCGACCGGGC-3'	GGCG	Therm3	1	No
CCNA_00365	-	382729	382742	5'-CCGCCGGAGCCGTGCGAAAT-3'	GGGG	Therm3	1	No
CCNA_00365	-	382729	382633	5'-ACCGCTCACGGACCAGGTCC-3'	GGGG	Therm3	2	No
CCNA_00365	-	382729	382635	5'-CGCTCACGGACCAGGTCCAG-3'	GGCG	Therm3	1	No
CCNA_00365	-	382729	382691	5'-GTTGGAAGTTAAACCCAGGC-3'	GGCG	Therm3	1	No
CCNA_00365	-	382729	382726	5'-TTAGAGGACTTCGGGTCCGC-3'	GGAG	Therm3	1	No
CCNA_00368	-	385054	385071	5'-AGCTGTTCATGTCGATGGAC-3'	GGAG	Therm3	1	Yes
CCNA_00372	-	388999	389043	5'-AGGTTGATCAGTGGCTGTCG-3'	GGTG	Therm3	1	No
CCNA_00372	-	389017	389043	5'-AGGTTGATCAGTGGCTGTCG-3'	GGTG	Therm3	1	No
CCNA_00374	-	390244	390280	5'-GACCTCGCTGCGGTGCGTCA-3'	GGTG	Therm3	1	No
CCNA_00374	-	390244	390270	5'-GGAACCTATAGACCTCGCTG-3'	GGTG	Therm3	1	No
CCNA_00374	-	390244	390220	5'-GCCGAGGACGCGCCAAAACG-3'	GGCG	Therm3	1	No
CCNA_00374	-	390244	390244	5'-GCTTTTCCGGCCGGCTTGAT-3'	GGCG	Therm3	1	No
CCNA_00374	-	390244	390281	5'-GACCTCGCTGCGGTGCGTCA-3'	GTGA	Pas	1	No
CCNA_00375	+	390576	390624	5'-CTGTTGGGCGGAAATACGAT-3'	CGCC	Therm3	1	Yes
CCNA_00375	+	390576	390615	5'-GGAAATACGATCGGCGAATC-3'	CACC	Therm3	1	Yes
CCNA_00375	+	390576	390639	5'-GGCCTTCTTGGCTTCCTGTT-3'	CGCC	Therm3	1	Yes
CCNA_00375	+	390576	390604	5'-CGGCGAATCCGGTGTTCTTC-3'	CACC	Therm3	1	Yes
CCNA_00375	+	390576	390577	5'-ACATGAATCTTCGTGTTGTT-3'	CTCC	Therm3	1	Yes
CCNA_00375	+	390576	390574	5'-TGAATCTTCGTGTTGTTTGG-3'	CGCC	Therm3	1	Yes
CCNA_00375	+	390576	390571	5'-ATCTTCGTGTTGTTTGGAGG-3'	CGCC	Therm3	1	Yes
CCNA_00375	-	390605	390516	5'-TGCTTCGCCCCCCATAGGCA-3'	GGGG	Therm3	1	Yes
CCNA_00375	-	390605	390518	5'-CTTCGCCCCCCATAGGCACG-3'	GGCG	Therm3	1	Yes
CCNA_00380	-	397418	397345	5'-TGCCGGCCGGCGGCGGCGGA-3'	GGCG	Therm3	3	No
CCNA_00380	-	397418	397395	5'-AGGATCGCGATGGCTTCTTC-3'	GGCG	Therm3	1	No
CCNA_00380	-	397418	397405	5'-TGGCTTCTTCCGGCGTGGGC-3'	GGGG	Therm3	1	No
CCNA_00380	-	397418	397351	5'-CCGGCGGCGGCGGACGGCGC-3'	GGGG	Therm3	3	No
CCNA_00380	-	397418	397338	5'-AGGTTCTTGCCGGCCGGCGG-3'	GGCG	Therm3	1	No
CCNA_00380	-	397418	397335	5'-GCGAGGTTCTTGCCGGCCGG-3'	GGCG	Therm3	1	No
CCNA_00380	-	397418	397332	5'-GGCGCGAGGTTCTTGCCGGC-3'	GGCG	Therm3	1	No
CCNA_00380	-	397418	397406	5'-GGCTTCTTCCGGCGTGGGCA-3'	GGGG	Therm3	2	No
CCNA_00380	-	397418	397454	5'-TGGGGCCGCCGGTTCGCGGT-3'	GGCG	Therm3	1	No
CCNA_00380	-	397418	397434	5'-CGCATGCGAGGAAACTAGCA-3'	GGGG	Therm3	1	No
CCNA_00380	-	397418	397408	5'-CTTCTTCCGGCGTGGGCAGG-3'	GGCG	Therm3	2	No
CCNA_00382	-	398845	398856	5'-CTGCAGTAAAGCGTGTCGCC-3'	GGCG	Therm3	1	No
CCNA_00382	-	398845	398882	5'-CAGTAGGCCGGCCTCGACGA-3'	GGTG	Therm3	4	No
CCNA_00382	-	398845	398790	5'-CGAGCCCGAGAGGTCGCCGA-3'	GTGA	Pas	1	No
CCNA_00382	-	399736	399656	5'-GTCGACCGACTTCTCGGGCA-3'	GGCG	Therm3	1	No
CCNA_00382	-	399736	399766	5'-ATGAGTCTTCCTGGTAAATC-3'	GGTG	Therm3	1	No
CCNA_00383	-	400487	400508	5'-GGCGGCTGTTTAGGCCGGTT-3'	GGCG	Therm3	1	No
CCNA_00383	-	400487	400437	5'-GCCTCGTCCACCCCGCAGAC-3'	GGGG	Therm3	1	No
CCNA_00383	-	400487	400479	5'-TCCAGCGTCATGTCGGGTCC-3'	GGCG	Therm3	1	No
CCNA_00383	-	400487	400487	5'-CATGTCGGGTCCGGGCGGCA-3'	GGCG	Therm3	1	No
CCNA_00383	-	400487	400530	5'-GCGCCAATGGGAATCAGCAA-3'	GGCG	Therm3	1	No
CCNA_00384	+	400574	400587	5'-GGCCGAGCATACGGCAAGGA-3'	CGCC	Therm3	1	Yes
CCNA_00384	+	400574	400579	5'-ATACGGCAAGGACGGCGAGA-3'	CGCC	Therm3	1	Yes
CCNA_00384	+	400574	400620	5'-GTCCCGGGCATGGACGGGTC-3'	CGCC	Therm3	1	Yes
CCNA_00384	+	400574	400568	5'-ACGGCGAGAGGGCGTGACAT-3'	CTCC	Therm3	1	Yes
CCNA_00384	-	400803	400828	5'-GCGATCAAGCGCAAGACGTG-3'	GGGG	Therm3	1	Yes
CCNA_00384	-	400803	400789	5'-GAGACCCTGTCGGTCCAGGA-3'	GGCG	Therm3	1	Yes
CCNA_00384	-	400803	400826	5'-CAGCGATCAAGCGCAAGACG-3'	GGGG	Therm3	1	Yes
CCNA_00384	-	400803	400827	5'-AGCGATCAAGCGCAAGACGT-3'	GGGG	Therm3	1	Yes
CCNA_00384	-	400803	400729	5'-CCCGCAATCGACTGCGGCGG-3'	GGTG	Therm3	2	Yes
CCNA_00384	-	400803	400723	5'-TGGACGCCCGCAATCGACTG-3'	GGCG	Therm3	1	Yes
CCNA_00384	-	400803	400726	5'-ACGCCCGCAATCGACTGCGG-3'	GGCG	Therm3	1	Yes
CCNA_00386	-	403445	403379	5'-CGGGCACGCCCCACTCGGTG-3'	GTGA	Pas	1	No
CCNA_00386	-	403445	403373	5'-CCACTCGGGCACGCCCCACT-3'	GGTG	Therm3	1	No
CCNA_00386	-	403445	403421	5'-GTCTCCGTTCATGCCTTTCC-3'	GGTG	Therm3	1	No
CCNA_00386	-	403445	403430	5'-CATGCCTTTCCAGGTGCAGC-3'	GGCG	Therm3	1	No
CCNA_00386	-	403445	403447	5'-AGCGGGCGATGTAGTTCATG-3'	GGCG	Therm3	1	No
CCNA_00388	-	405058	405046	5'-GCGATCGCGGTCGCGGACTA-3'	GGCG	Therm3	1	No
CCNA_00388	-	405058	405080	5'-CTCAAGTCTCTGCCCCGAAA-3'	GGGG	Therm3	1	No
CCNA_00392	+	407825	407827	5'-GTCATCGGACGGCTCCTCGG-3'	CCCC	Therm3	1	Yes
CCNA_00392	+	407825	407897	5'-GATGTCGGTGAAGTCCCGGC-3'	CGCC	Therm3	1	Yes
CCNA_00392	+	407825	407912	5'-GCCGCCGCGCACGCCGATGT-3'	CACC	Therm3	2	Yes
CCNA_00392	+	407825	407830	5'-TGGGTCATCGGACGGCTCCT-3'	CTCC	Therm3	1	Yes
CCNA_00394	-	410916	410842	5'-GATGATCGCCTCCAGGCTCA-3'	GGCG	Therm3	1	No
CCNA_00394	-	410916	410854	5'-CAGGCTCATGGCGCCCTCTT-3'	GGCG	Therm3	1	No
CCNA_00394	-	410916	410887	5'-TTCGTTCTCGTACAGCAGCA-3'	GGCG	Therm3	1	No
CCNA_00396	-	413633	413592	5'-AATCAGCGTCCAGCGCGCGG-3'	GGCG	Therm3	1	No
CCNA_00396	-	413633	413589	5'-TGCAATCAGCGTCCAGCGCG-3'	GGCG	Therm3	3	No
CCNA_00396	-	413633	413610	5'-GGCGGCGCTCATTCCTGACA-3'	GGCG	Therm3	1	No
CCNA_00396	-	413633	413538	5'-CGGCAGGGTCAGGCCCCAGC-3'	GGCG	Therm3	1	No
CCNA_00396	-	413633	413556	5'-GCTGGCGACATAGCTGACCC-3'	GGCG	Therm3	1	No
CCNA_00399	+	416696	416680	5'-CGTTCCGTCCGCCGTCATTT-3'	CGCC	Therm3	1	Yes
CCNA_00399	+	416696	416764	5'-TCCGCGCGAGGAATCCACCC-3'	CTCC	Therm3	1	Yes
CCNA_00398	-	416782	416710	5'-GACGGCGGACGGAACGAGTA-3'	GGCG	Therm3	1	No
CCNA_00398	-	416782	416810	5'-CATAAGCGCGTGCTTGCATC-3'	GGGG	Therm3	1	No
CCNA_00398	-	416782	416809	5'-ACATAAGCGCGTGCTTGCAT-3'	GGGG	Therm3	1	No
CCNA_00398	-	416782	416692	5'-TTCCTTCTGCGCCGAAATGA-3'	GGCG	Therm3	1	No
CCNA_00398	-	416782	416722	5'-AACGAGTACGGCGACCGCGA-3'	GGCG	Therm3	1	No
CCNA_00398	-	416782	416770	5'-CCTCATGGGATACATCTCCT-3'	GGTG	Therm3	1	No
CCNA_00399	+	416883	416851	5'-TCTTACCCATTTTTTGCCCC-3'	CCCC	Therm3	1	Yes
CCNA_00399	+	416883	416850	5'-CTTACCCATTTTTTGCCCCT-3'	CCCC	Therm3	1	Yes
CCNA_00402	-	419678	419617	5'-ACGCCGAGGGCACGCCGTTC-3'	GGCG	Therm3	1	Yes
CCNA_00402	-	419678	419629	5'-CGCCGTTCTGGCGTCTGAAC-3'	GGCG	Therm3	1	Yes
CCNA_00402	-	419678	419666	5'-GCTGTGCCTTGCGATCGCTC-3'	GGGG	Therm3	1	Yes
CCNA_00402	-	419678	419714	5'-TAGCCAGCATAACAACAAGC-3'	GGAG	Therm3	1	Yes
CCNA_00403	+	419702	419783	5'-GCGACCGGAAAGGTCATGCC-3'	CGCC	Therm3	1	Yes
CCNA_00407	+	422462	422562	5'-GATGAACTGGTGGATCAGGC-3'	CGCC	Therm3	2	Yes
CCNA_00407	+	422462	422556	5'-CTGGTGGATCAGGCCGGCGT-3'	CGCC	Therm3	1	Yes
CCNA_00407	+	422462	422552	5'-TGGATCAGGCCGGCGTCGGC-3'	CGCC	Therm3	3	Yes
CCNA_00407	+	422462	422547	5'-CAGGCCGGCGTCGGCGGGCG-3'	CGCC	Therm3	3	Yes
CCNA_00407	+	422462	422455	5'-CGTTGGGGCAGGTCAGCGCC-3'	CGCC	Therm3	1	Yes
CCNA_00407	+	422462	422523	5'-GGGACGGACGGTGACGGTCA-3'	CGCC	Therm3	1	Yes
CCNA_00407	+	422462	422490	5'-CGACTACAGGGACTTCGTTC-3'	CTCC	Therm3	1	Yes
CCNA_00407	+	422462	422472	5'-TCTGGAGCTGCTGGCCCCGT-3'	CCCC	Therm3	1	Yes
CCNA_00407	+	422462	422441	5'-AGCGCCCGGCGCATGTTCGG-3'	CTCC	Therm3	1	Yes
CCNA_00407	+	422462	422535	5'-GGCGGGCGTGGCGGGACGGA-3'	CACC	Therm3	1	Yes
CCNA_00407	+	422462	422444	5'-GTCAGCGCCCGGCGCATGTT-3'	CGCC	Therm3	1	Yes
CCNA_00406	-	422574	422479	5'-CGGGCGCTGACCTGCCCCAA-3'	GGGG	Therm3	1	No
CCNA_00406	-	422593	422628	5'-GAAGCTGCTCGACACCGTCC-3'	GGCG	Therm3	1	No
CCNA_00406	-	422729	422756	5'-ACAACTACTCCACCTTTGTC-3'	GGCG	Therm3	1	No
CCNA_00406	-	422729	422662	5'-GACACGGCCGCAGCCCTGTT-3'	GGCG	Therm3	1	No
CCNA_00406	-	422729	422775	5'-CGGGCGGCACGGGATCTATC-3'	GGAG	Therm3	1	No
CCNA_00409	+	424385	424411	5'-GTTCGCGCTTCATTCGTCGC-3'	CGCC	Therm3	1	Yes
CCNA_00409	+	424385	424437	5'-CGCGGGAGGGCTTCAGATCG-3'	CGCC	Therm3	1	Yes
CCNA_00409	+	424385	424454	5'-CTCCCGACACGAAGGCGCGC-3'	CTCC	Therm3	1	Yes
CCNA_00409	+	424385	424462	5'-GTCGGGGGCTCCCGACACGA-3'	CGCC	Therm3	1	Yes
CCNA_00409	+	424385	424479	5'-GGGAAATGCGAAAGGGCGTC-3'	CCCC	Therm3	1	Yes
CCNA_00409	+	424385	424480	5'-CGGGAAATGCGAAAGGGCGT-3'	CCCC	Therm3	1	Yes
CCNA_00409	+	424385	424336	5'-TTGCGAGGTCAATAACGTTG-3'	CACC	Therm3	1	Yes
CCNA_00411	+	425076	425151	5'-GGCGGGTTCCAGAGATGGAC-3'	CGCC	Therm3	1	Yes
CCNA_00411	+	425076	425172	5'-ATGTCGATCTCGCCGCAGTG-3'	CGCC	Therm3	1	Yes
CCNA_00411	+	425076	425174	5'-GGATGTCGATCTCGCCGCAG-3'	CCCC	Therm3	1	Yes
CCNA_00411	+	425076	425085	5'-CCATCCAGGCCAGACTTGAA-3'	CGCC	Therm3	1	Yes
CCNA_00413	+	426336	426332	5'-TCCGATCCCCTCCAACGAAG-3'	CGCC	Therm3	1	Yes
CCNA_00413	+	426336	426334	5'-CGTCCGATCCCCTCCAACGA-3'	CCCC	Therm3	1	Yes
CCNA_00413	+	426336	426403	5'-GTCTCCGGAAGCGCGATCCA-3'	CGCC	Therm3	1	Yes
CCNA_00419	+	431066	431115	5'-CTTGAACTGGCAGCCGCCGA-3'	CACC	Therm3	1	Yes
CCNA_03919	-	433197	433237	5'-AGGCCGCTGTTCGCAAGCAC-3'	GGCG	Therm3	1	No
CCNA_03919	-	433197	433170	5'-GATGATACCGATCGCGATCA-3'	GGCG	Therm3	1	No
CCNA_03919	-	433197	433211	5'-TGTGATCGCTTGGCCTTTAA-3'	GGCG	Therm3	1	No
CCNA_03919	-	433197	433146	5'-CATGATGACGGCCAGGAAGA-3'	GGCG	Therm3	4	No
CCNA_03919	-	433197	433191	5'-TGGCGCGGCTCCGATAGAGA-3'	GTGA	Pas	1	No
CCNA_00424	+	434061	434152	5'-GGGCGCGGCCGGGTCGACCC-3'	CGCC	Therm3	1	Yes
CCNA_00424	+	434061	434022	5'-TGATCGGCGTTCAGGTGGGA-3'	CCCC	Therm3	1	Yes
CCNA_00424	+	434061	434030	5'-ATTTAATGTGATCGGCGTTC-3'	CACC	Therm3	1	Yes
CCNA_00424	+	434061	434038	5'-AAACAGCCATTTAATGTGAT-3'	CGCC	Therm3	1	Yes
CCNA_00424	+	434061	434072	5'-CCGCTCTTAGTTGGGAGACG-3'	CGCC	Therm3	1	Yes
CCNA_00424	+	434061	434080	5'-CTGTGGGTCCGCTCTTAGTT-3'	CTCC	Therm3	1	Yes
CCNA_00424	+	434097	434072	5'-CCGCTCTTAGTTGGGAGACG-3'	CGCC	Therm3	1	Yes
CCNA_00424	+	434097	434080	5'-CTGTGGGTCCGCTCTTAGTT-3'	CTCC	Therm3	1	Yes
CCNA_00424	+	434097	434152	5'-GGGCGCGGCCGGGTCGACCC-3'	CGCC	Therm3	1	Yes
CCNA_00424	+	434097	434172	5'-TTGATGACGTCCAGCGTATT-3'	CGCC	Therm3	1	Yes
CCNA_00425	+	435712	435668	5'-GATTGAGGCGGAAATAGATA-3'	CACC	Therm3	1	No
CCNA_00425	+	435712	435683	5'-AAAACACGATAAGTGGATTG-3'	CGCC	Therm3	1	No
CCNA_00425	-	435742	435746	5'-TCTTTCTTTCTTCGTGATTC-3'	GTGA	Pas	1	No
CCNA_00425	-	435742	435737	5'-GGCAGGTTATCTTTCTTTCT-3'	GTGA	Pas	1	No
CCNA_00425	-	436132	436129	5'-AACCCGCTCGACCCTCCCAG-3'	GGCG	Therm3	1	No
CCNA_00425	-	436132	436153	5'-GGACCAAACCTTACATCTCT-3'	GGAG	Therm3	3	No
CCNA_00425	-	436132	436066	5'-GTCCAGAAATTTTCGTGTAT-3'	GTGA	Pas	1	No
CCNA_00425	-	436132	436127	5'-CTAACCCGCTCGACCCTCCC-3'	GGGG	Therm3	1	No
CCNA_00425	-	436156	436127	5'-CTAACCCGCTCGACCCTCCC-3'	GGGG	Therm3	1	No
CCNA_00425	-	436156	436129	5'-AACCCGCTCGACCCTCCCAG-3'	GGCG	Therm3	1	No
CCNA_00425	-	436156	436153	5'-GGACCAAACCTTACATCTCT-3'	GGAG	Therm3	3	No
CCNA_00425	-	436156	436203	5'-TCAGTCAAGGACCGCCCTCC-3'	GGCG	Therm3	1	No
CCNA_00425	-	436156	436066	5'-GTCCAGAAATTTTCGTGTAT-3'	GTGA	Pas	1	No
CCNA_00428	+	437123	437100	5'-TGAGTTTCCCGCCGCGATGC-3'	CGCC	Therm3	3	Yes
CCNA_00428	+	437123	437187	5'-CCTGACGCTCGGTGAGATCC-3'	CGCC	Therm3	1	Yes
CCNA_00428	+	437123	437198	5'-ATATTCGACGGCCTGACGCT-3'	CACC	Therm3	3	Yes
CCNA_00428	+	437143	437187	5'-CCTGACGCTCGGTGAGATCC-3'	CGCC	Therm3	1	Yes
CCNA_00428	+	437143	437198	5'-ATATTCGACGGCCTGACGCT-3'	CACC	Therm3	3	Yes
CCNA_00428	+	437143	437100	5'-TGAGTTTCCCGCCGCGATGC-3'	CGCC	Therm3	3	Yes
CCNA_00435	+	440097	440121	5'-GCCGAAAGTGTCAGCGGTTT-3'	CGCC	Therm3	1	Yes
CCNA_00435	+	440097	440168	5'-CGCGTCCAGAAGCTCACTTT-3'	CCCC	Therm3	1	Yes
CCNA_00435	+	440097	440169	5'-GCGCGTCCAGAAGCTCACTT-3'	CCCC	Therm3	1	Yes
CCNA_00435	+	440097	440191	5'-TGATGGTGTCGATGGCCTTG-3'	CGCC	Therm3	1	Yes
CCNA_00437	+	443054	443049	5'-GCGGTCCCCATTGTTTCGCT-3'	CCCC	Therm3	1	Yes
CCNA_00437	+	443054	443071	5'-GATCGCGTAGTCCTGGTTCA-3'	CGCC	Therm3	1	Yes
CCNA_00438	-	445221	445256	5'-ACGACGCGCCAACTGGACGC-3'	GGAG	Therm3	1	No
CCNA_00438	-	445221	445270	5'-GGACGCAGGAGCAAATTCGC-3'	GGTG	Therm3	1	No
CCNA_00438	-	445255	445270	5'-GGACGCAGGAGCAAATTCGC-3'	GGTG	Therm3	1	No
CCNA_00438	-	445255	445256	5'-ACGACGCGCCAACTGGACGC-3'	GGAG	Therm3	1	No
CCNA_00439	+	445497	445596	5'-AGCATCAGAAGCGCGAACGC-3'	CGCC	Therm3	1	Yes
CCNA_00439	+	445497	445488	5'-CCACGGATCGCCAACATGAA-3'	CACC	Therm3	1	Yes
CCNA_00446	+	452922	452961	5'-ATTCCGGATCAAGGCCCGCA-3'	CACC	Therm3	1	Yes
CCNA_00446	+	452922	452934	5'-CTGGTCGTCGACCACCAGAA-3'	CTCC	Therm3	1	Yes
CCNA_00446	+	452922	452917	5'-GAACGGAGATGGTGCTTGCT-3'	CCCC	Therm3	1	Yes
CCNA_00446	+	452922	452895	5'-GGGCATGGTCTATCGCCTCG-3'	CTCC	Therm3	1	Yes
CCNA_00446	+	452922	452928	5'-GTCGACCACCAGAACGGAGA-3'	CACC	Therm3	1	Yes
CCNA_00446	+	452935	453023	5'-TTGAGAGCCTCCTCGCCATC-3'	CGCC	Therm3	1	Yes
CCNA_00446	+	452935	452895	5'-GGGCATGGTCTATCGCCTCG-3'	CTCC	Therm3	1	Yes
CCNA_00446	+	452935	452934	5'-CTGGTCGTCGACCACCAGAA-3'	CTCC	Therm3	1	Yes
CCNA_00446	+	452935	452928	5'-GTCGACCACCAGAACGGAGA-3'	CACC	Therm3	1	Yes
CCNA_00446	+	452935	452917	5'-GAACGGAGATGGTGCTTGCT-3'	CCCC	Therm3	1	Yes
CCNA_00446	+	452935	452961	5'-ATTCCGGATCAAGGCCCGCA-3'	CACC	Therm3	1	Yes
CCNA_00449	+	454279	454253	5'-GGAAGGAGAGCGTCTGTCAT-3'	CGCC	Therm3	1	Yes
CCNA_00449	+	454279	454270	5'-GGTTGATGCGGGTCGAAGGA-3'	CTCC	Therm3	1	Yes
CCNA_00449	-	454415	454356	5'-CTCGCTGGACATTCTGTCCC-3'	GGTG	Therm3	1	Yes
CCNA_00449	-	454415	454372	5'-TCCCAGGTGGTTTCCGGCTT-3'	GGCG	Therm3	1	Yes
CCNA_00449	-	454429	454356	5'-CTCGCTGGACATTCTGTCCC-3'	GGTG	Therm3	1	Yes
CCNA_00449	-	454429	454372	5'-TCCCAGGTGGTTTCCGGCTT-3'	GGCG	Therm3	1	Yes
CCNA_00450	+	455281	455273	5'-CTTGTAGAGCCCCTGGAGCA-3'	CTCC	Therm3	1	Yes
CCNA_00450	+	455281	455280	5'-GACTGACCTTGTAGAGCCCC-3'	CTCC	Therm3	1	Yes
CCNA_00450	+	455281	455310	5'-GCGGGCCTCAGGCCTCTTCG-3'	CGCC	Therm3	1	Yes
CCNA_00450	+	455281	455312	5'-AAGCGGGCCTCAGGCCTCTT-3'	CCCC	Therm3	1	Yes
CCNA_00450	+	455289	455312	5'-AAGCGGGCCTCAGGCCTCTT-3'	CCCC	Therm3	1	Yes
CCNA_00450	+	455289	455273	5'-CTTGTAGAGCCCCTGGAGCA-3'	CTCC	Therm3	1	Yes
CCNA_00450	+	455289	455280	5'-GACTGACCTTGTAGAGCCCC-3'	CTCC	Therm3	1	Yes
CCNA_00450	+	455289	455310	5'-GCGGGCCTCAGGCCTCTTCG-3'	CGCC	Therm3	1	Yes
CCNA_00451	+	455306	455280	5'-GACTGACCTTGTAGAGCCCC-3'	CTCC	Therm3	1	Yes
CCNA_00451	+	455306	455310	5'-GCGGGCCTCAGGCCTCTTCG-3'	CGCC	Therm3	1	Yes
CCNA_00451	+	455306	455312	5'-AAGCGGGCCTCAGGCCTCTT-3'	CCCC	Therm3	1	Yes
CCNA_00451	+	455306	455273	5'-CTTGTAGAGCCCCTGGAGCA-3'	CTCC	Therm3	1	Yes
CCNA_00451	+	456243	456232	5'-CCAGCGATTGCTGACCAGGA-3'	CACC	Therm3	1	Yes
CCNA_00451	+	456243	456259	5'-CGCGCCGATTTCACCGATGC-3'	CACC	Therm3	1	Yes
CCNA_00451	+	456243	456295	5'-ACGCTGGGCGCGGGTGGCGT-3'	CGCC	Therm3	1	Yes
CCNA_00451	+	456243	456301	5'-CTCTTCACGCTGGGCGCGGG-3'	CGCC	Therm3	1	Yes
CCNA_00451	+	456243	456304	5'-GCCCTCTTCACGCTGGGCGC-3'	CACC	Therm3	1	Yes
CCNA_00451	+	456243	456310	5'-CGAAGAGCCCTCTTCACGCT-3'	CGCC	Therm3	1	Yes
CCNA_00451	-	457227	457193	5'-GACGGCTTCAAGCTGCGCTA-3'	GGCG	Therm3	1	Yes
CCNA_00451	-	457227	457228	5'-GGAGTACGGCTTCACCTCGT-3'	GGAG	Therm3	1	Yes
CCNA_00451	-	457227	457207	5'-GCGCTATGGCGCCAAGTACA-3'	GGAG	Therm3	1	Yes
CCNA_00451	-	457587	457493	5'-CTCAGCGTCCAGAACCAACT-3'	GGCG	Therm3	1	Yes
CCNA_00451	-	457587	457601	5'-CGGCAACTTCGGCGTCCGTT-3'	GTGA	Pas	1	Yes
CCNA_00451	-	457587	457504	5'-GAACCAACTGGGCGCGATGC-3'	GGCG	Therm3	1	Yes
CCNA_00451	-	457587	457541	5'-GACACCGCCTTCTACATCCA-3'	GGCG	Therm3	1	Yes
CCNA_00451	-	457587	457589	5'-ATCCCGGTGCGCGGCAACTT-3'	GGCG	Therm3	2	Yes
CCNA_00451	-	457587	457573	5'-CTACGACATCTTCAACATCC-3'	GGTG	Therm3	1	Yes
CCNA_00451	+	458347	458418	5'-TCGTTGTTGTTGGTCGCCGA-3'	CGCC	Therm3	1	Yes
CCNA_00451	+	458347	458329	5'-GTAGTAGAGCGTCGCGTTGT-3'	CGCC	Therm3	1	Yes
CCNA_00451	+	458347	458322	5'-AGCGTCGCGTTGTAGGCGTC-3'	CGCC	Therm3	1	Yes
CCNA_00455	+	461880	461871	5'-GGTACTTCTCAGGCCTCGGG-3'	CGCC	Therm3	1	Yes
CCNA_00455	+	461880	461910	5'-CAATGTGATACCAATTTCCT-3'	CTCC	Therm3	1	Yes
CCNA_00455	+	461880	461949	5'-TGTGCCGGGCCGATCAAGCC-3'	CTCC	Therm3	1	Yes
CCNA_00455	+	461880	461874	5'-AGTGGTACTTCTCAGGCCTC-3'	CTCC	Therm3	1	Yes
CCNA_00456	-	465762	465667	5'-CCGCCGGACGCCAGCAAGAT-3'	GGCG	Therm3	1	Yes
CCNA_00456	-	465762	465674	5'-ACGCCAGCAAGATGGGCGAC-3'	GGGG	Therm3	1	Yes
CCNA_00456	-	465762	465675	5'-CGCCAGCAAGATGGGCGACT-3'	GGGG	Therm3	1	Yes
CCNA_00456	-	465762	465744	5'-CCTCGACGATGTGCTGAACG-3'	GGTG	Therm3	1	Yes
CCNA_00456	-	465762	465784	5'-TCGACCTTCATACACGTCGG-3'	GGCG	Therm3	1	Yes
CCNA_00456	-	465762	465792	5'-CATACACGTCGGCGGCGACG-3'	GGCG	Therm3	2	Yes
CCNA_00456	-	465762	465781	5'-CCGTCGACCTTCATACACGT-3'	GGCG	Therm3	1	Yes
CCNA_00456	-	465762	465745	5'-CCTCGACGATGTGCTGAACG-3'	GTGA	Pas	1	Yes
CCNA_00459	+	471473	471519	5'-CATGGCGCGGGTCTCCGCGC-3'	CGCC	Therm3	1	Yes
CCNA_00459	+	471473	471537	5'-TTTGCGGACGCGTTGCAGCA-3'	CGCC	Therm3	1	Yes
CCNA_00459	-	472048	472095	5'-CACCGCCGCCCTGATGGGCG-3'	GGCG	Therm3	1	Yes
CCNA_00459	-	472048	471949	5'-ACGGATATAGCCTTCGCGCT-3'	GGCG	Therm3	1	Yes
CCNA_00459	-	472048	472011	5'-CAAGATCTTCCTCGCGACGC-3'	GGCG	Therm3	1	Yes
CCNA_00459	-	472048	472032	5'-GGCGATCGTCGACGACCTCG-3'	GGCG	Therm3	1	Yes
CCNA_00459	-	472048	472090	5'-CTCAACACCGCCGCCCTGAT-3'	GGCG	Therm3	3	Yes
CCNA_03998	+	475557	475604	5'-TTAGGAATACCGATGAAATC-3'	CGCC	Therm3	1	Yes
CCNA_03998	+	475557	475541	5'-TCTGGCATATGGGCTTTCGC-3'	CACC	Therm3	1	Yes
CCNA_03998	+	476198	476256	5'-GTTACCCGAGTATAGTGCGA-3'	CTCC	Therm3	1	Yes
CCNA_03998	+	476640	476701	5'-GTTCACGCGCTGCGCCGGAA-3'	CACC	Therm3	1	Yes
CCNA_03998	+	476640	476633	5'-GTCATGGCTGTTGCATCGCC-3'	CGCC	Therm3	1	Yes
CCNA_03998	+	476659	476633	5'-GTCATGGCTGTTGCATCGCC-3'	CGCC	Therm3	1	Yes
CCNA_03998	+	476659	476701	5'-GTTCACGCGCTGCGCCGGAA-3'	CACC	Therm3	1	Yes
CCNA_00465	+	477805	477775	5'-GACAGCTCAACCACGTTTTC-3'	CCCC	Therm3	1	Yes
CCNA_00465	+	477805	477776	5'-GGACAGCTCAACCACGTTTT-3'	CCCC	Therm3	1	Yes
CCNA_00465	-	478667	478712	5'-GTTCGAACATAAAAGCATTC-3'	GTGA	Pas	1	Yes
CCNA_00465	-	478667	478585	5'-AGTTCGGCTCGGCGTCGAAT-3'	GGCG	Therm3	1	Yes
CCNA_00465	-	478667	478574	5'-CCAAACATTGAAGTTCGGCT-3'	GGCG	Therm3	1	Yes
CCNA_00465	-	478692	478712	5'-GTTCGAACATAAAAGCATTC-3'	GTGA	Pas	1	Yes
CCNA_00466	+	479167	479240	5'-ACAGAATCCTCGAAATGCTA-3'	CTCC	Therm3	1	Yes
CCNA_00466	+	479502	479562	5'-ACCGACGCAGGATACTCTTC-3'	CTCC	Therm3	1	Yes
CCNA_00466	+	479517	479562	5'-ACCGACGCAGGATACTCTTC-3'	CTCC	Therm3	1	Yes
CCNA_00466	-	479673	479610	5'-GTTATCCGCTTCCATTCGAC-3'	GGCG	Therm3	1	Yes
CCNA_00466	-	479673	479694	5'-CAAGTTCAGAATAGCAAAGA-3'	GTGA	Pas	1	Yes
CCNA_00466	-	479673	479618	5'-CTTCCATTCGACGGGCGATA-3'	GGAG	Therm3	2	Yes
CCNA_00466	-	479732	479694	5'-CAAGTTCAGAATAGCAAAGA-3'	GTGA	Pas	1	Yes
CCNA_00466	-	479732	479774	5'-TGAAAATGATCCCTATAGGC-3'	GGCG	Therm3	1	Yes
CCNA_00466	-	479805	479774	5'-TGAAAATGATCCCTATAGGC-3'	GGCG	Therm3	1	Yes
CCNA_00466	-	479805	479832	5'-CGGGACGAGCTTGATCAGAA-3'	GGCG	Therm3	1	Yes
CCNA_00466	-	479812	479832	5'-CGGGACGAGCTTGATCAGAA-3'	GGCG	Therm3	1	Yes
CCNA_00466	-	479812	479774	5'-TGAAAATGATCCCTATAGGC-3'	GGCG	Therm3	1	Yes
CCNA_00467	-	481028	480944	5'-GAGAGGTCCGGATGATGCTT-3'	GGTG	Therm3	1	Yes
CCNA_00467	-	481028	480947	5'-AGGTCCGGATGATGCTTGGG-3'	GGCG	Therm3	1	Yes
CCNA_00467	-	481028	480950	5'-TCCGGATGATGCTTGGGTGG-3'	GGTG	Therm3	1	Yes
CCNA_00467	-	481028	480984	5'-ACAGGAAGCGTTCTTCTGAT-3'	GGCG	Therm3	1	Yes
CCNA_00467	-	481028	481074	5'-GCGTTGGCCAAGATCTCCGA-3'	GGGG	Therm3	1	Yes
CCNA_00467	-	481028	481050	5'-CCAATACATTTCGCTCCGCG-3'	GGTG	Therm3	1	Yes
CCNA_00467	-	481511	481433	5'-CATTCTCAGAATCCTGTCGC-3'	GGTG	Therm3	1	Yes
CCNA_00467	-	481511	481466	5'-CGTCGGGATCAACAACGTCC-3'	GGGG	Therm3	1	Yes
CCNA_00467	-	481511	481556	5'-CTTCAACATAGTCTCACTTG-3'	GGCG	Therm3	1	Yes
CCNA_00467	-	481511	481496	5'-GATACTGTTGCCCTTCGGCA-3'	GGCG	Therm3	1	Yes
CCNA_00467	-	481534	481584	5'-TGCCCTCGACTAGGCGCCGT-3'	GGGG	Therm3	1	Yes
CCNA_00467	-	481534	481556	5'-CTTCAACATAGTCTCACTTG-3'	GGCG	Therm3	1	Yes
CCNA_00467	-	481534	481496	5'-GATACTGTTGCCCTTCGGCA-3'	GGCG	Therm3	1	Yes
CCNA_00467	-	481534	481575	5'-GTGGCGCTTTGCCCTCGACT-3'	GGCG	Therm3	1	Yes
CCNA_00467	-	481534	481466	5'-CGTCGGGATCAACAACGTCC-3'	GGGG	Therm3	1	Yes
CCNA_00467	-	481549	481466	5'-CGTCGGGATCAACAACGTCC-3'	GGGG	Therm3	1	Yes
CCNA_00467	-	481549	481496	5'-GATACTGTTGCCCTTCGGCA-3'	GGCG	Therm3	1	Yes
CCNA_00467	-	481549	481575	5'-GTGGCGCTTTGCCCTCGACT-3'	GGCG	Therm3	1	Yes
CCNA_00467	-	481549	481584	5'-TGCCCTCGACTAGGCGCCGT-3'	GGGG	Therm3	1	Yes
CCNA_00467	-	481549	481556	5'-CTTCAACATAGTCTCACTTG-3'	GGCG	Therm3	1	Yes
CCNA_00469	+	482594	482584	5'-CTTTGTCCCCTCTGATAGGA-3'	CACC	Therm3	1	No
CCNA_00469	+	482594	482670	5'-CCCGTGGAACTACACATCGC-3'	CGCC	Therm3	1	No
CCNA_00470	+	484973	484946	5'-CTGATACTCTCGCTCACGTA-3'	CGCC	Therm3	1	No
CCNA_00470	+	484973	485040	5'-CGGTTACGCGGGTTCGCTCT-3'	CACC	Therm3	1	No
CCNA_00470	+	484988	484946	5'-CTGATACTCTCGCTCACGTA-3'	CGCC	Therm3	1	No
CCNA_00470	+	484988	485040	5'-CGGTTACGCGGGTTCGCTCT-3'	CACC	Therm3	1	No
CCNA_00470	+	485567	485626	5'-ACCGGGACCTCGGAATAGCC-3'	CCCC	Therm3	1	No
CCNA_00470	+	485567	485627	5'-AACCGGGACCTCGGAATAGC-3'	CCCC	Therm3	1	No
CCNA_00470	+	485697	485670	5'-CATGGATATCTACCAGTTTA-3'	CGCC	Therm3	1	No
CCNA_00470	-	485742	485719	5'-GCAATCACGACGTTCTTCAG-3'	GGCG	Therm3	1	No
CCNA_00471	+	486763	486795	5'-CGAACATCGTCGACGCTGCC-3'	CGCC	Therm3	1	No
CCNA_00471	+	486763	486787	5'-GTCGACGCTGCCTGGCGCAA-3'	CGCC	Therm3	1	No
CCNA_00471	+	486763	486776	5'-CTGGCGCAATGGCGTCGGCA-3'	CACC	Therm3	1	No
CCNA_00471	-	486833	486860	5'-GTAGAGGAAGTCGGCCGGAT-3'	GGTG	Therm3	1	No
CCNA_00471	-	486833	486735	5'-GCGTCTTCCATGATCGGCTG-3'	GGCG	Therm3	2	No
CCNA_00471	-	486843	486860	5'-GTAGAGGAAGTCGGCCGGAT-3'	GGTG	Therm3	1	No
CCNA_00472	+	487564	487533	5'-CAAGATCACCCGCGCCGTCG-3'	CGCC	Therm3	1	No
CCNA_00472	+	487564	487574	5'-AATCACGAGAGCCCGCTGCG-3'	CGCC	Therm3	1	No
CCNA_00472	+	487682	487725	5'-GCTGTACGGCCTCGTCCAAG-3'	CACC	Therm3	1	No
CCNA_00472	+	487682	487749	5'-GTTCTACCAGGCCTCGACCT-3'	CTCC	Therm3	2	No
CCNA_00472	-	488210	488260	5'-TGCGCGATAGTGTTCTTACG-3'	GTGA	Pas	1	No
CCNA_00473	+	488353	488309	5'-CAAAGGTGACATCGCCAGTG-3'	CACC	Therm3	1	No
CCNA_00473	+	488353	488326	5'-CGTGCTCAGTATCGCGCCAA-3'	CACC	Therm3	1	No
CCNA_00473	+	488353	488414	5'-CCAGCCCATTAACCATCTCA-3'	CCCC	Therm3	1	No
CCNA_00473	+	488359	488326	5'-CGTGCTCAGTATCGCGCCAA-3'	CACC	Therm3	1	No
CCNA_00473	+	488359	488414	5'-CCAGCCCATTAACCATCTCA-3'	CCCC	Therm3	1	No
CCNA_00473	+	488359	488309	5'-CAAAGGTGACATCGCCAGTG-3'	CACC	Therm3	1	No
CCNA_00473	+	488370	488414	5'-CCAGCCCATTAACCATCTCA-3'	CCCC	Therm3	1	No
CCNA_00473	+	488370	488326	5'-CGTGCTCAGTATCGCGCCAA-3'	CACC	Therm3	1	No
CCNA_00473	+	488370	488465	5'-CGAGGCTGCAGGTCAATCTA-3'	CTCC	Therm3	1	No
CCNA_00475	+	492662	492698	5'-CTCGATGCGATCGATAAGCG-3'	CGCC	Therm3	1	No
CCNA_00475	+	492662	492668	5'-GCGATCGTCTATGACACCAG-3'	CGCC	Therm3	1	No
CCNA_00475	+	492662	492632	5'-CATTATTACAGGCCCGAGCG-3'	CGCC	Therm3	1	No
CCNA_00475	+	492673	492632	5'-CATTATTACAGGCCCGAGCG-3'	CGCC	Therm3	1	No
CCNA_00475	+	492673	492668	5'-GCGATCGTCTATGACACCAG-3'	CGCC	Therm3	1	No
CCNA_00475	+	492673	492698	5'-CTCGATGCGATCGATAAGCG-3'	CGCC	Therm3	1	No
CCNA_00475	+	492690	492668	5'-GCGATCGTCTATGACACCAG-3'	CGCC	Therm3	1	No
CCNA_00475	+	492690	492698	5'-CTCGATGCGATCGATAAGCG-3'	CGCC	Therm3	1	No
CCNA_00478	-	495197	495221	5'-GCTCAGCTTCGCCGTGTATG-3'	GTGA	Pas	1	No
CCNA_00478	-	495197	495169	5'-TACCTCGTGGCATCTTCGCA-3'	GTGA	Pas	1	No
CCNA_00478	-	495197	495220	5'-GCTCAGCTTCGCCGTGTATG-3'	GGTG	Therm3	1	No
CCNA_00480	+	496930	496945	5'-AGGTCGGAATGCACCCCGAT-3'	CGCC	Therm3	1	No
CCNA_00480	+	496930	496983	5'-CGACCGCCTAACCGCGCTGG-3'	CACC	Therm3	1	No
CCNA_00480	+	496930	496986	5'-CATCGACCGCCTAACCGCGC-3'	CTCC	Therm3	1	No
CCNA_00480	+	496930	497016	5'-GACCCAATGTGAGCGAAACA-3'	CGCC	Therm3	1	No
CCNA_00480	+	496930	496916	5'-CTCTATCTCCAGGTTCATAA-3'	CACC	Therm3	1	No
CCNA_R0007	-	499216	499145	5'-CGTAAACCGCATTTCGAGTG-3'	GGCG	Therm3	1	Yes
CCNA_R0007	-	499216	499175	5'-GACCACTCTGCCACCTCTCC-3'	GGCG	Therm3	1	Yes
CCNA_R0007	-	499216	499186	5'-CACCTCTCCAGGCGCCGTTC-3'	GGAG	Therm3	2	Yes
CCNA_R0007	-	499216	499216	5'-TAATTGCCGCCCGAGGTCGA-3'	GGCG	Therm3	1	Yes
CCNA_R0007	-	499216	499231	5'-GTCGAGGGCGCGATACCTAG-3'	GGCG	Therm3	1	Yes
CCNA_R0007	-	499216	499258	5'-GCCCAGAAGACGCAAGCCCC-3'	GGTG	Therm3	1	Yes
CCNA_00483	-	500262	500204	5'-TGTGGCGGGATGGCGATAAG-3'	GTGA	Pas	1	No
CCNA_00483	-	500262	500254	5'-GACGCCCGAGGCGCGCACCA-3'	GGCG	Therm3	1	No
CCNA_00483	-	500262	500193	5'-TCACCGTCCCTGTGGCGGGA-3'	GGCG	Therm3	1	No
CCNA_00483	-	500262	500185	5'-CAGGTAGCTCACCGTCCCTG-3'	GGCG	Therm3	1	No
CCNA_00483	-	500262	500242	5'-CAATAAGCCTCAGACGCCCG-3'	GGCG	Therm3	1	No
CCNA_00485	-	502218	502143	5'-ATGTCGTCCACGTCGTTCAC-3'	GGGG	Therm3	1	No
CCNA_00485	-	502218	502190	5'-CGTCGCGCCGCCGACACGCT-3'	GGCG	Therm3	1	No
CCNA_00485	-	502218	502198	5'-CGCCGACACGCTGGGCGCCT-3'	GGTG	Therm3	1	No
CCNA_00485	-	502218	502223	5'-CGTGCTCAAGTTTCGTATTT-3'	GGGG	Therm3	1	No
CCNA_00489	-	507747	507759	5'-GGTGCTCATGGCGCCACATA-3'	GGCG	Therm3	1	No
CCNA_00489	-	507747	507747	5'-GGGGAACAGGTCGGTGCTCA-3'	GGCG	Therm3	1	No
CCNA_00489	-	507747	507738	5'-GTGGGCTTGGGGGAACAGGT-3'	GGTG	Therm3	1	No
CCNA_00489	-	507747	507666	5'-CACCGCAACGACCAGGCCGT-3'	GGCG	Therm3	2	No
CCNA_00489	-	507747	507725	5'-GATCGTGCTTGCTGTGGGCT-3'	GGGG	Therm3	1	No
CCNA_00489	-	507747	507679	5'-AGGCCGTCGGCGTTGAAGCG-3'	GGCG	Therm3	1	No
CCNA_00489	-	507747	507726	5'-ATCGTGCTTGCTGTGGGCTT-3'	GGGG	Therm3	1	No
CCNA_00490	+	507795	507749	5'-CCAGCGGCCTGCGCCATATG-3'	CGCC	Therm3	1	Yes
CCNA_00490	+	507795	507790	5'-CGCGCTCCGTCCCCCAGAAG-3'	CGCC	Therm3	1	Yes
CCNA_00490	+	507795	507823	5'-TTCAGGTTCATCGCGTTCCA-3'	CTCC	Therm3	1	Yes
CCNA_00490	-	508349	508346	5'-GTTCTGGACCACCCACATCC-3'	GGCG	Therm3	1	Yes
CCNA_00490	-	508349	508349	5'-CTGGACCACCCACATCCTGG-3'	GGTG	Therm3	1	Yes
CCNA_00490	-	508349	508288	5'-GCAGCTATATCGCGCGGATC-3'	GGCG	Therm3	1	Yes
CCNA_00491	-	509638	509650	5'-GGCCGTAACAGAAAGCTATA-3'	GGGG	Therm3	1	No
CCNA_00491	-	509638	509662	5'-AAGCTATATGGGGCCGATTA-3'	GGGG	Therm3	1	No
CCNA_00491	-	509638	509664	5'-GCTATATGGGGCCGATTACG-3'	GGTG	Therm3	1	No
CCNA_00492	+	509658	509617	5'-TTCTGTTACGGCCAGGGCCA-3'	CGCC	Therm3	10	Yes
CCNA_00492	+	509658	509673	5'-TGGGTTCTGACGTAGAGGAA-3'	CACC	Therm3	2	Yes
CCNA_00492	+	509658	509723	5'-GTCGCGCTTCTCGCGCGTCA-3'	CACC	Therm3	1	Yes
CCNA_00492	+	509658	509756	5'-CATCGTCACCCGCTGGGGAT-3'	CGCC	Therm3	1	Yes
CCNA_00491	-	509770	509772	5'-CGTTCCCGCCGATCCCCAGC-3'	GTGA	Pas	1	No
CCNA_00491	-	509770	509771	5'-CGTTCCCGCCGATCCCCAGC-3'	GGTG	Therm3	1	No
CCNA_00495	+	512060	512072	5'-GCGTTCGTAGAAGGTCATGC-3'	CGCC	Therm3	1	Yes
CCNA_00495	+	512060	512139	5'-AGCGGCACTGACGCCCGATG-3'	CCCC	Therm3	1	Yes
CCNA_00495	+	512060	512011	5'-GGGTGGCGATCAAGCCGCGC-3'	CGCC	Therm3	1	Yes
CCNA_00495	+	512060	512028	5'-GTTACACACCCCGAAGGGGG-3'	CGCC	Therm3	1	Yes
CCNA_00495	+	512060	512031	5'-GCGGTTACACACCCCGAAGG-3'	CACC	Therm3	1	Yes
CCNA_00495	+	512060	512033	5'-ATGCGGTTACACACCCCGAA-3'	CCCC	Therm3	1	Yes
CCNA_00495	+	512060	512034	5'-GATGCGGTTACACACCCCGA-3'	CCCC	Therm3	1	Yes
CCNA_00495	+	512060	512096	5'-GGCTCTAAGACCCAGGTCGA-3'	CACC	Therm3	1	Yes
CCNA_00495	+	512060	512137	5'-CGGCACTGACGCCCGATGAG-3'	CGCC	Therm3	1	Yes
CCNA_00496	+	512208	512301	5'-CACATTTCCACTTGCGTGGC-3'	CACC	Therm3	1	Yes
CCNA_00496	+	512208	512293	5'-CACTTGCGTGGCTGGTGTCG-3'	CGCC	Therm3	1	Yes
CCNA_00496	+	512208	512290	5'-TTGCGTGGCTGGTGTCGCGG-3'	CGCC	Therm3	1	Yes
CCNA_00496	+	512208	512287	5'-CGTGGCTGGTGTCGCGGCGG-3'	CGCC	Therm3	1	Yes
CCNA_00496	+	512208	512192	5'-CGGGCCATGATCCTTAAGAG-3'	CGCC	Therm3	1	Yes
CCNA_00496	+	512208	512167	5'-GCCGTGTACTCCGAACAGCT-3'	CACC	Therm3	1	Yes
CCNA_00496	+	512208	512225	5'-GATCCGTCGCAACCCCAGCC-3'	CTCC	Therm3	1	Yes
CCNA_00496	+	512226	512301	5'-CACATTTCCACTTGCGTGGC-3'	CACC	Therm3	1	Yes
CCNA_00496	+	512226	512293	5'-CACTTGCGTGGCTGGTGTCG-3'	CGCC	Therm3	1	Yes
CCNA_00496	+	512226	512290	5'-TTGCGTGGCTGGTGTCGCGG-3'	CGCC	Therm3	1	Yes
CCNA_00496	+	512226	512225	5'-GATCCGTCGCAACCCCAGCC-3'	CTCC	Therm3	1	Yes
CCNA_00496	+	512226	512192	5'-CGGGCCATGATCCTTAAGAG-3'	CGCC	Therm3	1	Yes
CCNA_00496	+	512226	512287	5'-CGTGGCTGGTGTCGCGGCGG-3'	CGCC	Therm3	1	Yes
CCNA_00496	+	513852	513878	5'-CGAAGGACCCCAAGATCGCA-3'	CACC	Therm3	1	Yes
CCNA_00496	+	513852	513829	5'-ACCATCCTCCGAAACGTACT-3'	CGCC	Therm3	1	Yes
CCNA_00496	-	513998	514014	5'-TCTGACGCCGATGACTATGC-3'	GTGA	Pas	1	Yes
CCNA_00496	-	513998	513938	5'-ATTCTGTTGGAAAACTTCGC-3'	GGCG	Therm3	1	Yes
CCNA_00497	+	514095	514175	5'-CGCTCTGACCTTCGCCGCCG-3'	CGCC	Therm3	4	Yes
CCNA_00497	+	514095	514126	5'-CGCTTCTTTACGTCCCACCA-3'	CGCC	Therm3	1	Yes
CCNA_00502	+	518474	518571	5'-CTCGTAGTTCTCGCCGGCGA-3'	CGCC	Therm3	5	Yes
CCNA_00502	+	518474	518543	5'-GCGATCTCGCGGGCCAGCTT-3'	CGCC	Therm3	2	Yes
CCNA_00502	+	518474	518481	5'-AAAATCGGGAGCGGAGGCGC-3'	CGCC	Therm3	1	Yes
CCNA_00502	+	518474	518490	5'-GACGACGGAAAAATCGGGAG-3'	CTCC	Therm3	1	Yes
CCNA_00502	+	518474	518487	5'-GACGGAAAAATCGGGAGCGG-3'	CGCC	Therm3	1	Yes
CCNA_00502	+	518474	518495	5'-GGCACGACGACGGAAAAATC-3'	CTCC	Therm3	1	Yes
CCNA_00501	-	518582	518581	5'-GAGATCGCAGTCGCCTTCGC-3'	GGCG	Therm3	1	No
CCNA_00501	-	518582	518533	5'-GTCGTGCCCGTCTTTGACGA-3'	GGCG	Therm3	1	No
CCNA_00502	-	519042	518978	5'-TGCGGCCTTAAGGCTTTCCG-3'	GTGA	Pas	1	Yes
CCNA_00502	-	519042	518982	5'-CCTTAAGGCTTTCCGCCGTG-3'	GGCG	Therm3	1	Yes
CCNA_00502	-	519102	519097	5'-AATCACCGTCACCGCGAGAC-3'	GGCG	Therm3	1	Yes
CCNA_00502	-	519102	519132	5'-CACCAACCTAGGCCGCCTGA-3'	GGCG	Therm3	1	Yes
CCNA_00503	+	519268	519234	5'-CCTAGCCGGAAATTCGGCTT-3'	CACC	Therm3	1	Yes
CCNA_00503	+	519268	519277	5'-CCCCCTCCGGCGTCCACGCG-3'	CACC	Therm3	1	Yes
CCNA_00503	+	519268	519290	5'-GAACATCGAGCTTCCCCCTC-3'	CGCC	Therm3	1	Yes
CCNA_00503	+	519268	519362	5'-GAAGCCTCCGGTCAGCGTCA-3'	CGCC	Therm3	1	Yes
CCNA_00504	-	520286	520221	5'-GAACCAACCACAAGGGCAGC-3'	GGGG	Therm3	1	No
CCNA_00504	-	520286	520297	5'-CCGATTTGACCGCTGCCTTG-3'	GGCG	Therm3	1	No
CCNA_00504	-	520286	520300	5'-ATTTGACCGCTGCCTTGTGG-3'	GGAG	Therm3	1	No
CCNA_00504	-	520286	520330	5'-CTTGCGGGTCGAGCAAGATA-3'	GGCG	Therm3	1	No
CCNA_00506	-	521826	521791	5'-CTACATCGAGGCCAACCCGC-3'	GTGA	Pas	1	Yes
CCNA_00506	-	521826	521790	5'-CTACATCGAGGCCAACCCGC-3'	GGTG	Therm3	1	Yes
CCNA_00506	-	521826	521799	5'-GGCCAACCCGCTGGTGACGC-3'	GGCG	Therm3	2	Yes
CCNA_00506	-	521826	521872	5'-GCCGTGCCGGACAAGCTGAT-3'	GGCG	Therm3	1	Yes
CCNA_00508	-	523927	523891	5'-CAAGGTCGCCCAGGGCAGGG-3'	GGCG	Therm3	2	No
CCNA_00508	-	523927	523897	5'-CGCCCAGGGCAGGGCGGCGA-3'	GGCG	Therm3	5	No
CCNA_00508	-	523927	523949	5'-ATCCCAGCCTAGCTCAGCCC-3'	GGCG	Therm3	1	No
CCNA_00508	-	523927	523963	5'-CAGCCCAGGCGTTCGCGCGA-3'	GGCG	Therm3	1	No
CCNA_00508	-	523927	523971	5'-GCGTTCGCGCGATGGCGCGA-3'	GGCG	Therm3	1	No
CCNA_00508	-	523927	523888	5'-GCCCAAGGTCGCCCAGGGCA-3'	GGCG	Therm3	2	No
CCNA_00512	-	526709	526612	5'-CGCGCTTCTCGACGTTGGGC-3'	GGCG	Therm3	1	No
CCNA_00512	-	526709	526703	5'-GTCGATGCGGCCCTCGACGT-3'	GGTG	Therm3	1	No
CCNA_00512	-	526709	526745	5'-GCAGCGGGCCACGAAGGCCA-3'	GGCG	Therm3	1	No
CCNA_00512	-	526709	526704	5'-GTCGATGCGGCCCTCGACGT-3'	GTGA	Pas	1	No
CCNA_00512	-	527065	527054	5'-CTTTCAGGGCCATGGAACTC-3'	GTGA	Pas	1	No
CCNA_00512	-	527065	527096	5'-TTAGCACGGATGGCCGCCAA-3'	GGCG	Therm3	1	No
CCNA_00512	-	527065	527112	5'-CCAAAGGCGAACCGGTGGAG-3'	GGCG	Therm3	1	No
CCNA_00512	-	527065	526967	5'-ATAGTTGGCGGCCTGGGCCG-3'	GGCG	Therm3	1	No
CCNA_00512	-	527065	526982	5'-GGCCGAGGCGGTCTGGGTCA-3'	GGCG	Therm3	1	No
CCNA_00512	-	527065	526994	5'-CTGGGTCAGGGCGTTGAACA-3'	GGTG	Therm3	2	No
CCNA_00512	-	527065	527027	5'-GACATTGGGCAGGCCGACGA-3'	GGCG	Therm3	1	No
CCNA_00512	-	527065	527066	5'-GGAACTCTCGTGAATTTCGT-3'	GGCG	Therm3	1	No
CCNA_00512	-	527065	527104	5'-GATGGCCGCCAAAGGCGAAC-3'	GGTG	Therm3	1	No
CCNA_00512	-	527065	527107	5'-GGCCGCCAAAGGCGAACCGG-3'	GGAG	Therm3	1	No
CCNA_00512	-	527065	527110	5'-CGCCAAAGGCGAACCGGTGG-3'	GGGG	Therm3	1	No
CCNA_03885	+	527256	527244	5'-TCCCAACGGCAACCGGGCTC-3'	CACC	Therm3	1	Yes
CCNA_03885	+	527256	527210	5'-AGACCCGCTCGTCAATCAAT-3'	CCCC	Therm3	1	Yes
CCNA_03885	+	527256	527208	5'-ACCCGCTCGTCAATCAATTG-3'	CGCC	Therm3	1	Yes
CCNA_03885	+	527256	527339	5'-GCCTTGCTGCTTGTATGTGA-3'	CGCC	Therm3	1	Yes
CCNA_00515	+	528991	528959	5'-AACAGACCACGCGAGGGCCA-3'	CGCC	Therm3	1	Yes
CCNA_00515	+	528991	529066	5'-GGCTCGCCGCTCACAGTTGC-3'	CCCC	Therm3	1	Yes
CCNA_00515	+	528991	529067	5'-CGGCTCGCCGCTCACAGTTG-3'	CCCC	Therm3	1	Yes
CCNA_00518	-	533823	533870	5'-GCGACGCAACGCCCGGCCCC-3'	GTGA	Pas	1	No
CCNA_00518	-	533823	533733	5'-GTTCAGAATGATCTCGGCCA-3'	GGTG	Therm3	1	No
CCNA_00518	-	533823	533736	5'-CAGAATGATCTCGGCCATGG-3'	GGCG	Therm3	1	No
CCNA_00518	-	533823	533818	5'-CCACGCTCGCCCGGTCGTTT-3'	GGGG	Therm3	1	No
CCNA_00518	-	533823	533847	5'-GCTACATACACAAAAGGGCC-3'	GGCG	Therm3	1	No
CCNA_00519	+	534488	534583	5'-GGCCAACCCGGCCCAGCGCC-3'	CTCC	Therm3	4	No
CCNA_00519	+	534488	534531	5'-TCCTACGCCACGATGTTCAA-3'	CGCC	Therm3	2	No
CCNA_00519	+	534488	534492	5'-GGCCTGATCATCGACACCAT-3'	CGCC	Therm3	1	No
CCNA_00519	+	534488	534489	5'-CTGATCATCGACACCATCGG-3'	CGCC	Therm3	1	No
CCNA_00519	-	534993	535017	5'-GCGCGCATAGCAGCTTGGGC-3'	GGCG	Therm3	1	No
CCNA_00519	-	534993	535026	5'-AGCAGCTTGGGCAGGCGACA-3'	GTGA	Pas	1	No
CCNA_00519	-	534993	534922	5'-GACCATAGCGGCCAGCGCCA-3'	GGCG	Therm3	3	No
CCNA_00519	-	534993	534992	5'-CGAATTTCCCCATCAAACTC-3'	GGTG	Therm3	1	No
CCNA_00519	-	534993	534995	5'-ATTTCCCCATCAAACTCTGG-3'	GGCG	Therm3	1	No
CCNA_00519	-	535016	535017	5'-GCGCGCATAGCAGCTTGGGC-3'	GGCG	Therm3	1	No
CCNA_00519	-	535016	534995	5'-ATTTCCCCATCAAACTCTGG-3'	GGCG	Therm3	1	No
CCNA_00519	-	535016	535061	5'-TGTTAACCAAGCTTTTACAA-3'	GTGA	Pas	1	No
CCNA_00519	-	535016	534922	5'-GACCATAGCGGCCAGCGCCA-3'	GGCG	Therm3	3	No
CCNA_00519	-	535016	534992	5'-CGAATTTCCCCATCAAACTC-3'	GGTG	Therm3	1	No
CCNA_00519	-	535016	535026	5'-AGCAGCTTGGGCAGGCGACA-3'	GTGA	Pas	1	No
CCNA_00522	+	536563	536535	5'-CCGCTACATGCATGCCAAGG-3'	CGCC	Therm3	1	No
CCNA_00522	+	536563	536538	5'-CGCCCGCTACATGCATGCCA-3'	CTCC	Therm3	1	No
CCNA_00522	+	536563	536622	5'-AGGCAAGACGCCCGAAGGTC-3'	CGCC	Therm3	2	No
CCNA_00522	+	536563	536656	5'-CCCATTCCGATGTCGAGGAT-3'	CGCC	Therm3	1	No
CCNA_00526	+	539742	539717	5'-CGCGCATCTTATATGGGAAA-3'	CACC	Therm3	1	Yes
CCNA_00526	+	539742	539742	5'-GGTAATCCATGCCCGCGAAT-3'	CGCC	Therm3	1	Yes
CCNA_00526	+	539742	539800	5'-CATGGCCGCCTGGGTCAGCT-3'	CGCC	Therm3	4	Yes
CCNA_00526	+	539742	539830	5'-GGCCTCCTCGCCGGCCGTCT-3'	CGCC	Therm3	1	Yes
CCNA_00527	+	540099	540126	5'-ACCTACGTCCCCGCCGGCGA-3'	CGCC	Therm3	4	Yes
CCNA_00527	+	540099	540069	5'-GGGGACACTAATCTGCTTCG-3'	CGCC	Therm3	1	Yes
CCNA_00527	+	540099	540090	5'-CGCGCTGAATCGCTCACGTA-3'	CCCC	Therm3	1	Yes
CCNA_00527	+	540099	540122	5'-ACGTCCCCGCCGGCGACGGC-3'	CCCC	Therm3	1	Yes
CCNA_00527	+	540099	540123	5'-TACGTCCCCGCCGGCGACGG-3'	CCCC	Therm3	3	Yes
CCNA_00527	+	540099	540132	5'-TGAAAAACCTACGTCCCCGC-3'	CGCC	Therm3	1	Yes
CCNA_00527	+	540099	540161	5'-GACGTCGTCGTCTTCCGGTT-3'	CACC	Therm3	1	Yes
CCNA_00530	+	542289	542380	5'-TCTCTATCCCTGTCTCCCGA-3'	CGCC	Therm3	1	Yes
CCNA_00530	+	542289	542353	5'-GAAGGGCTCTTCCTCGGTTA-3'	CGCC	Therm3	1	Yes
CCNA_00530	+	542289	542347	5'-CTCTTCCTCGGTTACGGCGT-3'	CACC	Therm3	1	Yes
CCNA_00530	+	542289	542301	5'-AAACAGGTTCGCCAACGGAC-3'	CTCC	Therm3	2	Yes
CCNA_00530	+	542289	542240	5'-GGGAGATTTCAACAGGCCCC-3'	CGCC	Therm3	1	Yes
CCNA_00530	+	542289	542285	5'-GGACCGGAGTCCATCGGAGA-3'	CGCC	Therm3	1	Yes
CCNA_00530	+	542289	542263	5'-GCGCGCCGTATAGACGAAGA-3'	CCCC	Therm3	1	Yes
CCNA_00530	+	542289	542262	5'-CGCGCCGTATAGACGAAGAC-3'	CCCC	Therm3	1	Yes
CCNA_00530	+	542289	542260	5'-CGCCGTATAGACGAAGACGG-3'	CTCC	Therm3	1	Yes
CCNA_00530	+	542289	542291	5'-GCCAACGGACCGGAGTCCAT-3'	CTCC	Therm3	1	Yes
CCNA_00531	+	543126	543089	5'-TTGCGGGGATGACCGTTACG-3'	CGCC	Therm3	1	Yes
CCNA_00531	+	543126	543106	5'-AGAGAGATTGGGATAGATTG-3'	CCCC	Therm3	1	Yes
CCNA_00531	+	543126	543179	5'-AGCGGCTTCCAGCACCGACA-3'	CACC	Therm3	1	Yes
CCNA_00531	+	543147	543106	5'-AGAGAGATTGGGATAGATTG-3'	CCCC	Therm3	1	Yes
CCNA_00531	+	543147	543179	5'-AGCGGCTTCCAGCACCGACA-3'	CACC	Therm3	1	Yes
CCNA_00531	+	543147	543245	5'-GGCGGCGACGGCGACCGGAG-3'	CGCC	Therm3	1	Yes
CCNA_00533	+	544942	544918	5'-CTGGGTGATCTTCTCGATGA-3'	CACC	Therm3	1	No
CCNA_00533	+	544942	544936	5'-GATCCAGAACGACCTGGGCT-3'	CACC	Therm3	1	No
CCNA_00533	+	544942	545035	5'-GCTGAAGGGCCTGTCCCGTC-3'	CGCC	Therm3	1	No
CCNA_00535	+	547379	547461	5'-GCAGATAAAGAAGGCGATCT-3'	CACC	Therm3	2	Yes
CCNA_00535	+	547379	547389	5'-CATGAGCGCGAGAAGGACGC-3'	CGCC	Therm3	1	Yes
CCNA_00535	+	547379	547470	5'-CCCGATCAGGCAGATAAAGA-3'	CGCC	Therm3	1	Yes
CCNA_00535	+	547379	547374	5'-GACGCCGGCGAGCTTAAGCA-3'	CCCC	Therm3	1	Yes
CCNA_00535	+	547379	547360	5'-TAAGCATGGGGGATAAACGC-3'	CGCC	Therm3	1	Yes
CCNA_00535	+	547379	547350	5'-GGATAAACGCGGGCGACGGA-3'	CCCC	Therm3	1	Yes
CCNA_00535	+	547379	547349	5'-GATAAACGCGGGCGACGGAC-3'	CCCC	Therm3	1	Yes
CCNA_00535	+	547379	547373	5'-ACGCCGGCGAGCTTAAGCAT-3'	CCCC	Therm3	1	Yes
CCNA_00536	+	547606	547690	5'-ACCGGGACCGGAAGCCTGAC-3'	CGCC	Therm3	1	Yes
CCNA_00536	+	547606	547666	5'-GCCCCTTCGCGCTGGTCGGA-3'	CGCC	Therm3	1	Yes
CCNA_00536	+	547606	547648	5'-GAGGGCGGCTGACCGCGCCT-3'	CCCC	Therm3	1	Yes
CCNA_00536	+	547606	547646	5'-GGGCGGCTGACCGCGCCTCG-3'	CGCC	Therm3	1	Yes
CCNA_00536	+	547606	547670	5'-GGGCGCCCCTTCGCGCTGGT-3'	CTCC	Therm3	1	Yes
CCNA_00536	+	547606	547588	5'-CATCGTGAACGCGGGGATAT-3'	CCCC	Therm3	1	Yes
CCNA_00536	+	547606	547576	5'-GGGGATATAGGGGAACAGCA-3'	CCCC	Therm3	1	Yes
CCNA_00536	+	547606	547565	5'-GGAACAGCACGGGGAAGGAA-3'	CCCC	Therm3	1	Yes
CCNA_00536	+	547606	547564	5'-GAACAGCACGGGGAAGGAAA-3'	CCCC	Therm3	1	Yes
CCNA_00536	+	547606	547597	5'-CGCCGATGTCATCGTGAACG-3'	CCCC	Therm3	1	Yes
CCNA_00536	+	547616	547576	5'-GGGGATATAGGGGAACAGCA-3'	CCCC	Therm3	1	Yes
CCNA_00536	+	547616	547588	5'-CATCGTGAACGCGGGGATAT-3'	CCCC	Therm3	1	Yes
CCNA_00536	+	547616	547597	5'-CGCCGATGTCATCGTGAACG-3'	CCCC	Therm3	1	Yes
CCNA_00536	+	547616	547646	5'-GGGCGGCTGACCGCGCCTCG-3'	CGCC	Therm3	1	Yes
CCNA_00536	+	547616	547648	5'-GAGGGCGGCTGACCGCGCCT-3'	CCCC	Therm3	1	Yes
CCNA_00536	+	547616	547666	5'-GCCCCTTCGCGCTGGTCGGA-3'	CGCC	Therm3	1	Yes
CCNA_00536	+	547616	547670	5'-GGGCGCCCCTTCGCGCTGGT-3'	CTCC	Therm3	1	Yes
CCNA_00536	+	547616	547690	5'-ACCGGGACCGGAAGCCTGAC-3'	CGCC	Therm3	1	Yes
CCNA_00536	+	547616	547715	5'-GACGCTGGAATTCCCCTGTC-3'	CGCC	Therm3	1	Yes
CCNA_00537	-	553828	553865	5'-CCACTGCGGTCAGAAGGCGA-3'	GTGA	Pas	1	Yes
CCNA_00537	-	553828	553858	5'-CTACCGCCACTGCGGTCAGA-3'	GGCG	Therm3	1	Yes
CCNA_00537	-	553828	553864	5'-CCACTGCGGTCAGAAGGCGA-3'	GGTG	Therm3	1	Yes
CCNA_00537	-	553828	553795	5'-TGGCCACCGCCTGATCGAAA-3'	GGCG	Therm3	1	Yes
CCNA_00537	-	555712	555620	5'-GACGGCGACTACATCACCAA-3'	GGCG	Therm3	1	Yes
CCNA_00537	-	555712	555674	5'-CACGACATCCTGCGCATCCT-3'	GGCG	Therm3	3	Yes
CCNA_00537	-	555712	555715	5'-CTTCCTCGTCGACGAGATCC-3'	GGAG	Therm3	1	Yes
CCNA_00537	-	555712	555734	5'-CAGGAGGTCTATCGTCTGCA-3'	GGCG	Therm3	1	Yes
CCNA_00538	+	556426	556503	5'-TCCGACACGCAGCGTCATCA-3'	CGCC	Therm3	1	Yes
CCNA_00538	+	556426	556476	5'-GGTCGCCGTGCCTGTCGCCA-3'	CGCC	Therm3	1	Yes
CCNA_00540	-	560776	560819	5'-GCGCCTGCGTGCAAATGGGT-3'	GTGA	Pas	1	No
CCNA_00540	-	560776	560695	5'-GTCCTCAAGCTGCTCGAACG-3'	GGCG	Therm3	1	No
CCNA_00540	-	560776	560734	5'-CAGGCTTTCGAACCACGCCC-3'	GGCG	Therm3	1	No
CCNA_00540	-	560776	560737	5'-GCTTTCGAACCACGCCCGGG-3'	GGCG	Therm3	1	No
CCNA_00540	-	560776	560749	5'-CGCCCGGGCGGCGGCCTTCT-3'	GGTG	Therm3	3	No
CCNA_00540	-	560776	560767	5'-CTTGGTGTCGAGGTCTTGAT-3'	GGTG	Therm3	1	No
CCNA_00542	-	561664	561577	5'-CACGAACACCACGTCCTCGT-3'	GGCG	Therm3	1	No
CCNA_00542	-	561664	561613	5'-GGAATCACGCGGGCCCGGCA-3'	GGCG	Therm3	1	No
CCNA_00542	-	561664	561633	5'-GGGCGCGTCGCGTGGAACCA-3'	GGCG	Therm3	1	No
CCNA_00542	-	561664	561642	5'-GCGTGGAACCAGGGCGTCGA-3'	GGGG	Therm3	4	No
CCNA_00543	-	562396	562420	5'-TCGCACTATCGCGAATGCAA-3'	GGCG	Therm3	1	No
CCNA_00543	-	562396	562423	5'-GCACTATCGCGAATGCAAAG-3'	GTGA	Pas	1	No
CCNA_00543	-	562396	562327	5'-ACCGGACGATTTTTCGCCTC-3'	GGCG	Therm3	1	No
CCNA_00544	+	562481	562531	5'-GACGTGACGCTTCGCGGTTG-3'	CGCC	Therm3	1	Yes
CCNA_00544	+	562514	562531	5'-GACGTGACGCTTCGCGGTTG-3'	CGCC	Therm3	1	Yes
CCNA_00544	+	562514	562601	5'-CGAGCCTACCGGCGTGCGGG-3'	CGCC	Therm3	1	Yes
CCNA_00544	+	562514	562604	5'-GAACGAGCCTACCGGCGTGC-3'	CGCC	Therm3	1	Yes
CCNA_00544	+	562514	562612	5'-GCCCCATTGAACGAGCCTAC-3'	CGCC	Therm3	1	Yes
CCNA_00546	+	564671	564641	5'-TCCGTACTGCCCGTCGACTG-3'	CGCC	Therm3	1	Yes
CCNA_00546	+	564671	564643	5'-GATCCGTACTGCCCGTCGAC-3'	CCCC	Therm3	1	Yes
CCNA_00546	+	564671	564705	5'-AGCGATCATCAGGGCCGCCC-3'	CGCC	Therm3	1	Yes
CCNA_00546	+	564671	564749	5'-GGAAGCTGTTGGGCGTGCGC-3'	CGCC	Therm3	1	Yes
CCNA_00546	+	564671	564759	5'-CAGCGAGTGCGGAAGCTGTT-3'	CGCC	Therm3	1	Yes
CCNA_00547	+	565657	565752	5'-ATCGGGCGCCGGAGCAGTCT-3'	CTCC	Therm3	1	Yes
CCNA_00547	+	565657	565698	5'-GATCGCGCGAAAAGGCCCGC-3'	CTCC	Therm3	1	Yes
CCNA_00551	-	568762	568783	5'-CCTGTAACGAGGCCACGTGA-3'	GGAG	Therm3	1	No
CCNA_00551	-	568762	568701	5'-TTGGCGTACTCTTCAGACAT-3'	GGCG	Therm3	1	No
CCNA_00551	-	568762	568778	5'-ATGGCCCCTGTAACGAGGCC-3'	GTGA	Pas	1	No
CCNA_00551	-	568762	568670	5'-ATCGGTCGCGTAGCGCGATG-3'	GGCG	Therm3	1	No
CCNA_00551	-	568762	568682	5'-GCGCGATGCGGCGCGAGCGT-3'	GGCG	Therm3	1	No
CCNA_00554	+	570218	570277	5'-GTCCGCGCCACCCGGCCCAG-3'	CGCC	Therm3	1	Yes
CCNA_00554	+	570218	570272	5'-CGCCACCCGGCCCAGCGGCG-3'	CGCC	Therm3	1	Yes
CCNA_00555	+	571086	571069	5'-GGTTTCTACGAGTCCAAGCT-3'	CGCC	Therm3	1	Yes
CCNA_00555	+	571086	571112	5'-CACGGCGACGATCATCTTCA-3'	CGCC	Therm3	2	Yes
CCNA_00555	+	571086	571130	5'-CAGGCGGCTCGGCTTAATCA-3'	CGCC	Therm3	1	Yes
CCNA_00555	+	571086	571149	5'-CCGCTTCGAGCACCGCATCC-3'	CGCC	Therm3	1	Yes
CCNA_00555	+	571086	571175	5'-CAGGCCAGACGCCCCCGCCT-3'	CACC	Therm3	1	Yes
CCNA_00559	-	575737	575714	5'-CCAGGTTCCCCCGCCGGCGG-3'	GTGA	Pas	1	No
CCNA_00559	-	575737	575763	5'-CTTGGAGCGCTTGGCGAAGA-3'	GGTG	Therm3	1	No
CCNA_00559	-	575737	575754	5'-CCATGCCGCCTTGGAGCGCT-3'	GGCG	Therm3	1	No
CCNA_00559	-	575737	575745	5'-CGAGCGCAGCCATGCCGCCT-3'	GGAG	Therm3	1	No
CCNA_00559	-	575737	575707	5'-AAACCGCCAGGTTCCCCCGC-3'	GGCG	Therm3	1	No
CCNA_00559	-	575737	575656	5'-CAGACCTTCGATGACGCCTC-3'	GGAG	Therm3	2	No
CCNA_00559	-	575737	575711	5'-CGCCAGGTTCCCCCGCCGGC-3'	GGCG	Therm3	1	No
CCNA_00560	+	575815	575772	5'-CCCTCGCCCTGTCAGGAAGC-3'	CGCC	Therm3	1	Yes
CCNA_00560	+	575815	575835	5'-CGTGCCGTTCGGCCTTGCCG-3'	CGCC	Therm3	2	Yes
CCNA_00560	+	575815	575858	5'-CTCGAAGTCGCCGCCGCTCT-3'	CGCC	Therm3	3	Yes
CCNA_00560	+	575815	575885	5'-AGCGCGCCCGCTCTCGGCCA-3'	CGCC	Therm3	1	Yes
CCNA_00564	+	578404	578398	5'-TTGCGCCAATGGCGCCACAA-3'	CGCC	Therm3	1	Yes
CCNA_00564	+	578404	578458	5'-GAGCCGGGTTCGACCATCCG-3'	CGCC	Therm3	1	Yes
CCNA_00564	+	578404	578482	5'-TTCTGGGTTTTGTCTTCCGA-3'	CGCC	Therm3	1	Yes
CCNA_00564	+	578404	578460	5'-GCGAGCCGGGTTCGACCATC-3'	CCCC	Therm3	1	Yes
CCNA_00564	+	578404	578409	5'-CGTCGCGCCCATTGCGCCAA-3'	CGCC	Therm3	1	Yes
CCNA_00565	-	581827	581727	5'-CAGCGCGGCGACCGGGGCCA-3'	GGAG	Therm3	1	No
CCNA_00565	-	581827	581742	5'-GGCCAGGGAGAGTTGCAGCG-3'	GGCG	Therm3	1	No
CCNA_00565	-	581827	581751	5'-GAGTTGCAGCGCGGCGGACA-3'	GGCG	Therm3	1	No
CCNA_00565	-	581827	581794	5'-CGCATACGGATCCTCATGAC-3'	GGCG	Therm3	1	No
CCNA_00565	-	581827	581850	5'-CTCCATGGACACCAAACCTG-3'	GGCG	Therm3	1	No
CCNA_R0008	+	582014	582103	5'-GTTTCGAGCTTTGGGAAGAA-3'	CGCC	Therm3	1	Yes
CCNA_R0008	+	582014	582032	5'-GCTCTATCCAGCTGAGCTAC-3'	CGCC	Therm3	2	Yes
CCNA_R0008	+	582014	582015	5'-TACGGGCGCGCACTGCCTTG-3'	CGCC	Therm3	1	Yes
CCNA_R0008	+	582014	582006	5'-GCACTGCCTTGCGGCGAGGC-3'	CCCC	Therm3	1	Yes
CCNA_R0008	+	582014	582007	5'-CGCACTGCCTTGCGGCGAGG-3'	CCCC	Therm3	1	Yes
CCNA_R0008	+	582014	582004	5'-ACTGCCTTGCGGCGAGGCGG-3'	CTCC	Therm3	3	Yes
CCNA_R0008	+	582014	581984	5'-GGGAGATAGCCCAGCCATTC-3'	CCCC	Therm3	1	Yes
CCNA_R0008	+	582014	582010	5'-GCGCGCACTGCCTTGCGGCG-3'	CGCC	Therm3	1	Yes
CCNA_00567	+	584303	584261	5'-ATCCCGACCGTTCGGGTCCA-3'	CACC	Therm3	1	No
CCNA_00567	+	584303	584319	5'-GTTCGCCCCCGCTATCCGAA-3'	CGCC	Therm3	1	No
CCNA_00567	-	586037	586061	5'-TGCGGCCAGTCCCGGCGCGA-3'	GGCG	Therm3	1	No
CCNA_00567	-	586037	586053	5'-CAGAAATCTGCGGCCAGTCC-3'	GGCG	Therm3	1	No
CCNA_00567	-	586037	586005	5'-CTTCCCGTCGATCCAGGTGC-3'	GTGA	Pas	1	No
CCNA_00567	-	586037	585998	5'-TGTTTCCTTCCCGTCGATCC-3'	GGTG	Therm3	2	No
CCNA_00567	-	586037	586016	5'-CCAGGTGCTCGTGACGTTCA-3'	GGCG	Therm3	1	No
CCNA_00567	-	586037	585940	5'-CAATGTAAGGGCCAGCGCCA-3'	GGAG	Therm3	1	No
CCNA_00573	-	594920	594913	5'-GCAGGTCAACAACTTCCGGC-3'	GGAG	Therm3	1	Yes
CCNA_00573	-	594920	594868	5'-GAACGTCGTGCCGATCACGG-3'	GGCG	Therm3	2	Yes
CCNA_00573	-	594920	594889	5'-GGCGAACGGCACCTCCACCA-3'	GGTG	Therm3	1	Yes
CCNA_00573	-	594920	594865	5'-CTCGAACGTCGTGCCGATCA-3'	GGTG	Therm3	1	Yes
CCNA_00573	-	595259	595193	5'-ATCCGGAACACCTATCCGAC-3'	GGCG	Therm3	1	Yes
CCNA_00573	-	595259	595260	5'-ACGCCAAGCGTTATCTCGAC-3'	GGGG	Therm3	1	Yes
CCNA_00573	-	595259	595270	5'-TTATCTCGACTGGGGCATCC-3'	GGAG	Therm3	1	Yes
CCNA_00573	-	595259	595276	5'-CGACTGGGGCATCCTGGAGT-3'	GGTG	Therm3	1	Yes
CCNA_00573	-	595259	595286	5'-ATCCTGGAGTCGGTGCAGGT-3'	GGCG	Therm3	1	Yes
CCNA_00573	-	595259	595306	5'-CGGCGCCAAGACGCGCAGCG-3'	GGTG	Therm3	1	Yes
CCNA_00573	-	596466	596419	5'-TCCTCTGGGCCACACGATCA-3'	GGCG	Therm3	1	Yes
CCNA_00573	-	596466	596377	5'-CAGCGCCTATGACCAGACCT-3'	GGTG	Therm3	1	Yes
CCNA_00573	-	596466	596485	5'-GCGTCTGAGCTTCGCCTTCG-3'	GGCG	Therm3	1	Yes
CCNA_00576	+	599974	600009	5'-CACTCGTAGATCCCCACGCC-3'	CGCC	Therm3	1	Yes
CCNA_00578	-	602338	602380	5'-GCCATGCTGCGCAACAATGT-3'	GGCG	Therm3	1	Yes
CCNA_00578	-	602338	602322	5'-CGCCAACGCCAAGCTGGCCG-3'	GGAG	Therm3	2	Yes
CCNA_00582	+	611121	611071	5'-TTAAAGCTCAATCTCGAACT-3'	CCCC	Therm3	1	Yes
CCNA_00582	+	611121	611211	5'-CTCCTGCGGACGACGGACTG-3'	CCCC	Therm3	1	Yes
CCNA_00587	-	616530	616554	5'-GATGATCTTCGACGCCATCT-3'	GGCG	Therm3	1	Yes
CCNA_00587	-	616530	616576	5'-GCGCGGACAAGGTCGATCTC-3'	GGGG	Therm3	1	Yes
CCNA_00589	+	618545	618507	5'-CCACATGCCGATGTTCTGCA-3'	CTCC	Therm3	1	No
CCNA_00589	+	618545	618626	5'-ACCAGCCGTTCGAACCCTTT-3'	CTCC	Therm3	1	No
CCNA_00589	-	618714	618677	5'-CCGGCGGCGGCGAGTCCAGA-3'	GGGG	Therm3	1	No
CCNA_00589	-	618714	618680	5'-GCGGCGGCGAGTCCAGAAGG-3'	GGCG	Therm3	1	No
CCNA_00589	-	618714	618661	5'-GAACGGCTGGTTGCGGCCGG-3'	GGCG	Therm3	1	No
CCNA_00589	-	618714	618658	5'-TTCGAACGGCTGGTTGCGGC-3'	GGCG	Therm3	1	No
CCNA_00589	-	618714	618678	5'-CGGCGGCGGCGAGTCCAGAA-3'	GGGG	Therm3	1	No
CCNA_00589	-	618714	618664	5'-CGGCTGGTTGCGGCCGGCGG-3'	GGCG	Therm3	3	No
CCNA_00589	-	618714	618737	5'-ATCGCGAAGGCTGAGATAGT-3'	GGCG	Therm3	2	No
CCNA_00589	-	618714	618746	5'-GCTGAGATAGTCGGCGAAGC-3'	GGCG	Therm3	3	No
CCNA_00589	-	618714	618764	5'-GCGGGCGTCGAGGCCCTCTT-3'	GGCG	Therm3	1	No
CCNA_00591	+	620807	620780	5'-GGACGACATGTACGACACCT-3'	CACC	Therm3	1	No
CCNA_00591	+	620807	620858	5'-GGTTGAAGCCGCCCAGGCCT-3'	CGCC	Therm3	3	No
CCNA_00591	+	620807	620887	5'-GCCAGGATCTGCTTCGACGA-3'	CGCC	Therm3	1	No
CCNA_00592	-	622847	622848	5'-TCGGTGTCGCTTCGCCCGAT-3'	GGCG	Therm3	1	No
CCNA_00592	-	622847	622829	5'-GTTCTTAGCTAGCGCCATCT-3'	GGTG	Therm3	1	No
CCNA_00592	-	622873	622918	5'-TGACGAAAAACCCCTATAGA-3'	GTGA	Pas	1	No
CCNA_00592	-	622873	622848	5'-TCGGTGTCGCTTCGCCCGAT-3'	GGCG	Therm3	1	No
CCNA_00592	-	622873	622829	5'-GTTCTTAGCTAGCGCCATCT-3'	GGTG	Therm3	1	No
CCNA_R0111	+	622892	622937	5'-TCGTGTTCGTCAGTGAGACG-3'	CGCC	Therm3	1	Yes
CCNA_R0111	+	622892	622923	5'-GAGACGAGGCGCTAGGGCCA-3'	CGCC	Therm3	1	Yes
CCNA_R0111	+	622892	622906	5'-CCAGGGCGATCACTATCTAT-3'	CCCC	Therm3	1	Yes
CCNA_R0111	+	622892	622852	5'-ATTTCCGTGCGGATGTCGCA-3'	CACC	Therm3	1	Yes
CCNA_00594	-	626171	626079	5'-TAGGGGTTGGCCGGCGTGTT-3'	GGCG	Therm3	2	No
CCNA_00594	-	626171	626087	5'-GGCCGGCGTGTTCGGCGGAC-3'	GGCG	Therm3	1	No
CCNA_00594	-	626171	626104	5'-GACTGGCGCTGTAGAACTGT-3'	GGAG	Therm3	1	No
CCNA_00594	-	626171	626107	5'-TGGCGCTGTAGAACTGTTGG-3'	GGCG	Therm3	1	No
CCNA_00594	-	626171	626120	5'-CTGTTGGAGGCGCCCTGGGA-3'	GGCG	Therm3	1	No
CCNA_00594	-	626171	626136	5'-GGGAAGGCGTTCCAGGTCAC-3'	GGCG	Therm3	1	No
CCNA_00594	-	626171	626141	5'-GGCGTTCCAGGTCACAGGCG-3'	GGAG	Therm3	1	No
CCNA_00594	-	626171	626193	5'-GTGGGATCATAGAAATAGCA-3'	GGCG	Therm3	1	No
CCNA_00594	-	626171	626213	5'-CGGCGCGCCCGGCATGGCCT-3'	GGCG	Therm3	3	No
CCNA_R0112	+	626656	626752	5'-ACAGCGTCAGCTGGTCCCTG-3'	CACC	Therm3	1	Yes
CCNA_R0112	+	626656	626745	5'-CAGCTGGTCCCTGCGGTGTT-3'	CACC	Therm3	1	Yes
CCNA_R0112	+	626656	626671	5'-GACTTGATCGCAAGGGCGCT-3'	CACC	Therm3	1	Yes
CCNA_R0112	+	626656	626678	5'-CCTTTGCGACTTGATCGCAA-3'	CGCC	Therm3	1	Yes
CCNA_R0112	+	626656	626742	5'-CTGGTCCCTGCGGTGTTCGG-3'	CGCC	Therm3	1	Yes
CCNA_00596	+	627907	627866	5'-GCGGTGTCGCGGAAAGCTCA-3'	CTCC	Therm3	1	No
CCNA_00596	+	627907	627885	5'-TTCTGGCGCAGGCTTTGGCG-3'	CACC	Therm3	1	No
CCNA_00596	+	627907	627890	5'-ACAGCTTCTGGCGCAGGCTT-3'	CGCC	Therm3	1	No
CCNA_00596	+	627907	627902	5'-GCGAACGGTGCAACAGCTTC-3'	CGCC	Therm3	1	No
CCNA_00596	+	627907	627917	5'-CCAGCGGATTCCGCTGCGAA-3'	CACC	Therm3	1	No
CCNA_00596	+	627907	627966	5'-TGATGATGCACCGGATCGAA-3'	CGCC	Therm3	1	No
CCNA_00596	+	627907	628001	5'-GATCCTCACCCTGCCCCGAC-3'	CTCC	Therm3	1	No
CCNA_00598	+	633313	633273	5'-CCGATCGTCAAGTCGATCAA-3'	CGCC	Therm3	1	No
CCNA_00598	+	633313	633270	5'-ATCGTCAAGTCGATCAAGGG-3'	CGCC	Therm3	1	No
CCNA_00598	+	633324	633418	5'-TCCGCGCGCGGTGCTCACGC-3'	CTCC	Therm3	1	No
CCNA_00598	+	634085	634047	5'-TATCAGGACAAGGACAACGC-3'	CGCC	Therm3	1	No
CCNA_00598	+	634085	634107	5'-CTCGAAATGGCCCGCACGTT-3'	CGCC	Therm3	1	No
CCNA_00598	+	634099	634107	5'-CTCGAAATGGCCCGCACGTT-3'	CGCC	Therm3	1	No
CCNA_03887	+	634996	634966	5'-ACATCATCCGCTCAACCCTT-3'	CGCC	Therm3	1	Yes
CCNA_00601	+	636857	636808	5'-CATCATGTCCGAGGCGGTGG-3'	CGCC	Therm3	2	Yes
CCNA_00601	+	636857	636814	5'-CACCTGCATCATGTCCGAGG-3'	CACC	Therm3	1	Yes
CCNA_00601	+	636857	636811	5'-CTGCATCATGTCCGAGGCGG-3'	CGCC	Therm3	1	Yes
CCNA_00601	+	636857	636817	5'-CGCCACCTGCATCATGTCCG-3'	CGCC	Therm3	1	Yes
CCNA_00601	+	636857	636851	5'-GGATAAGCTCCTGCTTCCAA-3'	CACC	Therm3	1	Yes
CCNA_00601	+	636857	636941	5'-GTCCTGACCGACGACGGCCT-3'	CGCC	Therm3	4	Yes
CCNA_00603	-	639777	639801	5'-CTACAACGGCGCGATGCTGG-3'	GGCG	Therm3	1	Yes
CCNA_00603	-	639777	639798	5'-GCTCTACAACGGCGCGATGC-3'	GGGG	Therm3	1	Yes
CCNA_00603	-	639777	639799	5'-CTCTACAACGGCGCGATGCT-3'	GGGG	Therm3	1	Yes
CCNA_00603	-	639777	639774	5'-CTGCGTTCCGACCGCAGGGT-3'	GGTG	Therm3	1	Yes
CCNA_00603	-	639777	639787	5'-GCAGGGTTGGTGCTCTACAA-3'	GGCG	Therm3	1	Yes
CCNA_00605	-	641904	641880	5'-CATCACCCGGCCCAGCTCGA-3'	GGCG	Therm3	2	No
CCNA_00605	-	641904	641889	5'-GCCCAGCTCGAAGGCGCCGC-3'	GGTG	Therm3	2	No
CCNA_00605	-	641929	641880	5'-CATCACCCGGCCCAGCTCGA-3'	GGCG	Therm3	2	No
CCNA_00605	-	641929	641889	5'-GCCCAGCTCGAAGGCGCCGC-3'	GGTG	Therm3	2	No
CCNA_00605	-	641929	641970	5'-CCTTGGCCTTTAGCAACGCT-3'	GGCG	Therm3	1	No
CCNA_00607	+	643477	643461	5'-CCTTGTTCATCCGCGCATAC-3'	CGCC	Therm3	1	Yes
CCNA_00607	-	644635	644567	5'-GAACACCGACAACACCCTCG-3'	GGCG	Therm3	1	Yes
CCNA_00607	-	644635	644666	5'-GTACGACTTCTTCCTGCCGT-3'	GGCG	Therm3	1	Yes
CCNA_00609	-	648331	648234	5'-GTTCTTCGGTGTGGCCGAGA-3'	GGCG	Therm3	1	Yes
CCNA_00609	-	648331	648288	5'-CGTCCAACCTGCAGCGGCCA-3'	GGGG	Therm3	1	Yes
CCNA_00609	-	648331	648290	5'-TCCAACCTGCAGCGGCCATG-3'	GGCG	Therm3	1	Yes
CCNA_00609	-	648331	648372	5'-TCCCTTGCCTGTCCACCTGA-3'	GGCG	Therm3	1	Yes
CCNA_00611	+	651300	651372	5'-ATACGAGGGCCAGAAAACTG-3'	CGCC	Therm3	1	Yes
CCNA_00611	+	651300	651295	5'-ACCCCCCCATAAGGATCGCT-3'	CCCC	Therm3	1	Yes
CCNA_00611	+	651300	651274	5'-GGGGGATTTGCTAGGCCATT-3'	CACC	Therm3	1	Yes
CCNA_00611	+	651300	651294	5'-CCCCCCCATAAGGATCGCTT-3'	CCCC	Therm3	1	Yes
CCNA_00611	+	651354	651372	5'-ATACGAGGGCCAGAAAACTG-3'	CGCC	Therm3	1	Yes
CCNA_00611	+	651354	651403	5'-ACATCCCATGCAGTCAGCAG-3'	CACC	Therm3	1	Yes
CCNA_03924	-	660052	659953	5'-CGACCGCTGGGCGGCCGGGG-3'	GGCG	Therm3	2	No
CCNA_03924	-	660052	660000	5'-TCAGATGGTACTGAACAGAC-3'	GGCG	Therm3	1	No
CCNA_03924	-	660052	660020	5'-CGGCGCACGAGAACCTGATG-3'	GGGG	Therm3	1	No
CCNA_03924	-	660052	660022	5'-GCGCACGAGAACCTGATGCG-3'	GGTG	Therm3	1	No
CCNA_00618	-	662195	662221	5'-CCTGTTGGCGGGTAACGCCG-3'	GGTG	Therm3	2	Yes
CCNA_00618	-	662195	662206	5'-CCACATCGTTCCGGCCCTGT-3'	GGCG	Therm3	1	Yes
CCNA_00618	-	662195	662116	5'-GGCCGACGCTACTGCGCGGC-3'	GGCG	Therm3	1	Yes
CCNA_00618	-	662195	662132	5'-CGGCTGGCGCACCGGCCTCA-3'	GGCG	Therm3	1	Yes
CCNA_00618	-	662195	662144	5'-CCGGCCTCACGGCGTCCTGG-3'	GTGA	Pas	1	Yes
CCNA_00622	+	666600	666598	5'-CAAGGCGGCTTCCTCGGCGA-3'	CACC	Therm3	1	Yes
CCNA_00622	+	666600	666604	5'-ATCGTCCAAGGCGGCTTCCT-3'	CGCC	Therm3	1	Yes
CCNA_00622	+	666600	666616	5'-GCCTCCAGGCTGATCGTCCA-3'	CGCC	Therm3	1	Yes
CCNA_00622	+	666600	666658	5'-GGACGGGACGTCTTGACCTT-3'	CACC	Therm3	2	Yes
CCNA_00623	+	666828	666788	5'-CCGCAGGTCAGGAGCGGTCT-3'	CCCC	Therm3	1	Yes
CCNA_00623	+	666828	666799	5'-GAGACTATTGGCCGCAGGTC-3'	CTCC	Therm3	1	Yes
CCNA_00623	+	666828	666839	5'-TCGGCCCAAGCACGCCATCC-3'	CTCC	Therm3	1	Yes
CCNA_03925	-	668251	668254	5'-CTCGAAGCTTGAAAGCGGGG-3'	GTGA	Pas	1	No
CCNA_03925	-	668251	668248	5'-GATTTCTCGAAGCTTGAAAG-3'	GGGG	Therm3	1	No
CCNA_03925	-	668251	668249	5'-ATTTCTCGAAGCTTGAAAGC-3'	GGGG	Therm3	1	No
CCNA_03925	-	668251	668251	5'-TTCTCGAAGCTTGAAAGCGG-3'	GGCG	Therm3	1	No
CCNA_03925	-	668251	668188	5'-GCGTCCGATCGCATTTCCGC-3'	GGCG	Therm3	1	No
CCNA_00625	+	670486	670571	5'-GGCGGTGCTGACCTCGTAGC-3'	CGCC	Therm3	1	Yes
CCNA_00626	+	672099	672199	5'-ACTTTCGCGATCGTCATCGC-3'	CCCC	Therm3	1	No
CCNA_00626	+	672099	672197	5'-TTTCGCGATCGTCATCGCCG-3'	CGCC	Therm3	1	No
CCNA_00626	+	672099	672181	5'-GCCGGGGCGAGCCTGCTGAT-3'	CGCC	Therm3	1	No
CCNA_00626	+	672099	672178	5'-GGGGCGAGCCTGCTGATCGG-3'	CGCC	Therm3	2	No
CCNA_00626	+	672099	672167	5'-GCTGATCGGCGGCGCGATCC-3'	CGCC	Therm3	3	No
CCNA_00629	+	674267	674285	5'-CGCCTTCATCCGAGGAATGG-3'	CGCC	Therm3	1	Yes
CCNA_00629	+	674267	674288	5'-CGTCGCCTTCATCCGAGGAA-3'	CTCC	Therm3	1	Yes
CCNA_00629	+	674275	674285	5'-CGCCTTCATCCGAGGAATGG-3'	CGCC	Therm3	1	Yes
CCNA_00629	+	674275	674288	5'-CGTCGCCTTCATCCGAGGAA-3'	CTCC	Therm3	1	Yes
CCNA_00629	+	674275	674368	5'-GTCCCTTTTCCCGATCTTCA-3'	CGCC	Therm3	3	Yes
CCNA_00634	-	680831	680795	5'-CGCGGCCGCCTCCACCGGTC-3'	GGAG	Therm3	2	Yes
CCNA_00634	-	680831	680770	5'-GGGCCGGCCCCCTCCGAATC-3'	GGAG	Therm3	1	Yes
CCNA_00634	-	680831	680748	5'-CTCTCCGATCCAGGGCGCCG-3'	GGGG	Therm3	1	Yes
CCNA_00634	-	680831	680740	5'-GAACTCTGCTCTCCGATCCA-3'	GGCG	Therm3	1	Yes
CCNA_00635	+	681907	681936	5'-TTTCTACACTGTGTTACGCA-3'	CACC	Therm3	1	Yes
CCNA_00636	+	683459	683478	5'-GCGACTGCCGCACCGAAGGC-3'	CGCC	Therm3	1	Yes
CCNA_00636	+	683469	683478	5'-GCGACTGCCGCACCGAAGGC-3'	CGCC	Therm3	1	Yes
CCNA_00636	+	683508	683592	5'-AGAGCAGGCCGCTTGGACAC-3'	CTCC	Therm3	1	Yes
CCNA_00636	+	683508	683478	5'-GCGACTGCCGCACCGAAGGC-3'	CGCC	Therm3	1	Yes
CCNA_00639	-	691801	691713	5'-ACTTGCACACTGCTCTGAAG-3'	GGGG	Therm3	1	No
CCNA_00639	-	691801	691815	5'-AAAAATCAAGTCCATATTCT-3'	GGAG	Therm3	1	No
CCNA_00640	+	692091	692099	5'-CCGCTTGTGGACAGCGTTAG-3'	CGCC	Therm3	1	No
CCNA_00640	+	692091	692166	5'-CGGCAAGAGGCCTGGATGGG-3'	CGCC	Therm3	1	No
CCNA_00640	+	692091	692169	5'-CGGCGGCAAGAGGCCTGGAT-3'	CACC	Therm3	1	No
CCNA_00640	+	692091	692189	5'-TAAACCCCCTGGACCTGAAC-3'	CGCC	Therm3	1	No
CCNA_00640	+	692101	692189	5'-TAAACCCCCTGGACCTGAAC-3'	CGCC	Therm3	1	No
CCNA_00640	+	692101	692169	5'-CGGCGGCAAGAGGCCTGGAT-3'	CACC	Therm3	1	No
CCNA_00640	+	692101	692099	5'-CCGCTTGTGGACAGCGTTAG-3'	CGCC	Therm3	1	No
CCNA_00640	+	692101	692166	5'-CGGCAAGAGGCCTGGATGGG-3'	CGCC	Therm3	1	No
CCNA_00642	-	692957	692911	5'-AATCACCATGTCGAGCTCGT-3'	GGCG	Therm3	1	No
CCNA_00650	-	701735	701694	5'-TGTTCAGTCTCAAGGCCCGC-3'	GGCG	Therm3	1	Yes
CCNA_00650	-	701735	701720	5'-GCCGTGTGGCCGACCCTGCA-3'	GGCG	Therm3	1	Yes
CCNA_R0009	+	708218	708264	5'-CGTTTGTGGACAGCGTTAAG-3'	CACC	Therm3	1	Yes
CCNA_00655	-	708928	708944	5'-ACAGCTGGCGCAGGTTCTTC-3'	GGCG	Therm3	2	No
CCNA_00655	-	708928	708929	5'-CGCGCTGGCAGATCAACAGC-3'	GGCG	Therm3	1	No
CCNA_00655	-	708928	708881	5'-CGCCGCATTTCAGTGTCTCC-3'	GGCG	Therm3	1	No
CCNA_00655	-	708928	708854	5'-CCCCTTCACGTTCGTTCCAG-3'	GGAG	Therm3	2	No
CCNA_00655	-	708928	708901	5'-AGGCGCCGCTCAGACGACGC-3'	GGCG	Therm3	1	No
CCNA_00656	+	710675	710653	5'-AGACAACGCCAGATAGACCA-3'	CGCC	Therm3	1	Yes
CCNA_00656	+	710675	710628	5'-CAGGTTTTCGCGCAAGGTCT-3'	CACC	Therm3	1	Yes
CCNA_00656	+	710675	710701	5'-AGATGAAGGCCGACAAGGAC-3'	CACC	Therm3	1	Yes
CCNA_00656	-	710820	710779	5'-CAAGCAGTCCGACTACGGCA-3'	GTGA	Pas	1	Yes
CCNA_00656	-	710820	710749	5'-TCCGTGGCCGACCTGCTGCG-3'	GGCG	Therm3	1	Yes
CCNA_00656	-	710820	710778	5'-CAAGCAGTCCGACTACGGCA-3'	GGTG	Therm3	1	Yes
CCNA_00656	-	710820	710804	5'-TCCTGCCCTTCACGGTCCTG-3'	GGCG	Therm3	1	Yes
CCNA_00656	-	710820	710823	5'-GCGGCGTCTGGACTGTGTGC-3'	GGAG	Therm3	1	Yes
CCNA_00659	+	717435	717510	5'-GCCGTTCGCGGCCAAACTCC-3'	CTCC	Therm3	1	Yes
CCNA_00659	+	717435	717495	5'-ACTCCAGGAGCGGCAGCAGG-3'	CGCC	Therm3	1	Yes
CCNA_00659	+	717435	717498	5'-CAAACTCCAGGAGCGGCAGC-3'	CGCC	Therm3	1	Yes
CCNA_00659	+	717435	717423	5'-TCTGGCTGAGGAAGCTGTAG-3'	CGCC	Therm3	1	Yes
CCNA_00659	+	717435	717413	5'-GAAGCTGTAGAGGCGCTGGA-3'	CGCC	Therm3	1	Yes
CCNA_00659	+	717435	717464	5'-GATCGAACGCTTCTCGATCT-3'	CACC	Therm3	2	Yes
CCNA_00659	+	717456	717413	5'-GAAGCTGTAGAGGCGCTGGA-3'	CGCC	Therm3	1	Yes
CCNA_00659	+	717456	717423	5'-TCTGGCTGAGGAAGCTGTAG-3'	CGCC	Therm3	1	Yes
CCNA_00659	+	717456	717464	5'-GATCGAACGCTTCTCGATCT-3'	CACC	Therm3	2	Yes
CCNA_00659	+	717456	717495	5'-ACTCCAGGAGCGGCAGCAGG-3'	CGCC	Therm3	1	Yes
CCNA_00659	+	717456	717498	5'-CAAACTCCAGGAGCGGCAGC-3'	CGCC	Therm3	1	Yes
CCNA_00659	+	717456	717510	5'-GCCGTTCGCGGCCAAACTCC-3'	CTCC	Therm3	1	Yes
CCNA_00662	-	719555	719460	5'-TCGTCGCGGCCTTCGCCTGC-3'	GGCG	Therm3	1	No
CCNA_00662	-	719555	719538	5'-CCGATGAAGACGATCGTGTC-3'	GGCG	Therm3	1	No
CCNA_00662	-	719555	719541	5'-ATGAAGACGATCGTGTCGGG-3'	GGCG	Therm3	1	No
CCNA_00662	-	719555	719592	5'-CCGGGTTTTCTGTCCGCCAA-3'	GGTG	Therm3	1	No
CCNA_00662	-	719648	719592	5'-CCGGGTTTTCTGTCCGCCAA-3'	GGTG	Therm3	1	No
CCNA_00662	-	719648	719622	5'-GCCCCTTCATCGCGACCAGC-3'	GGCG	Therm3	1	No
CCNA_00664	+	720434	720387	5'-GCTTTCCTAAAGCGAAGGTC-3'	CCCC	Therm3	1	Yes
CCNA_00664	+	720434	720388	5'-CGCTTTCCTAAAGCGAAGGT-3'	CCCC	Therm3	1	Yes
CCNA_00664	+	720434	720490	5'-TTCTTCCCCCGCCGCGCGGA-3'	CCCC	Therm3	2	Yes
CCNA_R0010	-	720456	720365	5'-TAAGTGGTCCTTACAGCCCC-3'	GGCG	Therm3	1	Yes
CCNA_R0010	-	720456	720374	5'-CTTACAGCCCCTGGCGGCCC-3'	GGAG	Therm3	2	Yes
CCNA_R0010	-	720456	720445	5'-TGCTGAGCTACCGGGCCGCG-3'	GGCG	Therm3	1	Yes
CCNA_R0010	-	720456	720476	5'-TCAGGGTCAATAGCGCAAGA-3'	GGGG	Therm3	1	Yes
CCNA_R0010	-	720456	720477	5'-CAGGGTCAATAGCGCAAGAC-3'	GGGG	Therm3	1	Yes
CCNA_R0010	-	720456	720479	5'-GGGTCAATAGCGCAAGACGG-3'	GGCG	Therm3	1	Yes
CCNA_R0010	-	720456	720502	5'-CGGTTAGAACCCCGTCCGCG-3'	GGCG	Therm3	1	Yes
CCNA_R0010	-	720456	720505	5'-TTAGAACCCCGTCCGCGCGG-3'	GGGG	Therm3	1	Yes
CCNA_R0010	-	720456	720506	5'-TAGAACCCCGTCCGCGCGGC-3'	GGGG	Therm3	1	Yes
CCNA_00665	+	721847	721821	5'-CTGCGGAAAGTCGCACGAGA-3'	CCCC	Therm3	1	Yes
CCNA_00665	+	721924	721983	5'-CAGAGTCGTCAGGCCGGTTT-3'	CGCC	Therm3	1	Yes
[truncated: 8,816 more rows]
